# Supplementary material for: Mutant IDH1 confers resistance to energy stress in normal biliary cells through PFKP-induced aerobic glycolysis and AMPK activation
Source: Sci Rep. 2019 Dec 11;9:18859. doi: 10.1038/s41598-019-55211-w (PMC6906335; doi:10.1038/s41598-019-55211-w)
Supplement: Supplementary file 1 — Supplementary information [file 41598_2019_55211_MOESM1_ESM.xls]

## Sheet: ■Wild376.bed
Chromosome	Start	End	Gene (Distance to TSS)
chr1	6973857	6974048	Pcmtd1 (-114967), St18 (+486722)
chr1	13879261	13879417	Xkr9 (+210568), Eya1 (+430861)
chr1	20951485	20951741	Efhc1 (-75)
chr1	24005592	24005723	Sdhaf4 (-2)
chr1	30718652	30718810	Phf3 (+154850)
chr1	37711697	37711834	Mgat4a (-170750), 2010300C02Rik (+8319)
chr1	40759929	40760312	Mfsd9 (+30542), Slc9a2 (+79547)
chr1	43070818	43070941	Tgfbrap1 (+27742), Gpr45 (+117917)
chr1	47545764	47545924	Slc39a10 (-691798)
chr1	54926277	54926479	Ankrd44 (+9)
chr1	55827376	55827449	Plcl1 (+421492), Hsfy2 (+810022)
chr1	58257350	58257502	Aox2 (-20900), Aox4 (+47029)
chr1	65245802	65245959	Pth2r (-65376), Pikfyve (+59131)
chr1	73027553	73027669	Tnp1 (-11702)
chr1	79471046	79471184	Scg2 (-30995), Ap1s3 (+200857)
chr1	80641930	80642078	Cul3 (-301524), Dock10 (+116444)
chr1	82787495	82787619	Agfg1 (-51926), Tm4sf20 (-19096)
chr1	86178978	86179174	B3gnt7 (-124158), Armc9 (+24278)
chr1	97977269	97977373	Ppip5k2 (-206910), Pam (+118311)
chr1	112298393	112298608	Dsel (-433583)
chr1	115058552	115058704	Cntnap5a (-626128)
chr1	129253532	129253629	Cxcr4 (-661291), Thsd7b (-19763)
chr1	133695951	133696102	Lax1 (-5919), Atp2b4 (+105014)
chr1	134494555	134494692	Rabif (-24)
chr1	138348302	138348425	Atp6v1g3 (+74626), Nek7 (+271385)
chr1	138641111	138641298	Nek7 (-21456), Lhx9 (+201224)
chr1	139544730	139544845	Cfhr1 (+15484), F13b (+43086)
chr1	141066994	141067117	Kcnt2 (+820861)
chr1	143536999	143537191	B3galt2 (-103569)
chr1	145781463	145781638	Brinp3 (-713209)
chr1	153174927	153175075	Lamc2 (+11446), Nmnat2 (+220003)
chr1	154876022	154876173	Cacna1e (-149742), Ier5 (+223538)
chr1	162773734	162773936	Prrc2c (-33279), Fmo4 (+39837)
chr1	166138281	166138401	Gpa33 (+8103), Mael (+100403)
chr1	172206669	172206808	Pea15a (+65)
chr1	172242477	172242742	Casq1 (-22742), Atp1a4 (+15804)
chr1	172442075	172442226	Slamf9 (-33207), Pigm (+65605)
chr1	172501084	172501228	Cfap45 (-19888), Tagln2 (+1109)
chr1	173249992	173250219	Fcer1a (-22892), Olfr418 (-15895)
chr1	175725936	175726054	Exo1 (-154586), Wdr64 (+27402)
chr1	177454009	177454104	1700016C15Rik (-275757), Zbtb18 (+9762)
chr1	180365265	180365396	Itpkb (+34846), Stum (+118136)
chr10	3978506	3978646	Akap12 (-287804), Mthfd1l (+5445)
chr10	4334409	4334518	Zbtb2 (+53644), Akap12 (+68084)
chr10	12919381	12919531	Utrn (-57721), Stx11 (+44806)
chr10	20875551	20875652	Pde7b (-327274), Ahi1 (-76945)
chr10	30737375	30737507	Hint3 (-118962), Ncoa7 (+34500)
chr10	45874569	45874735	Hace1 (+296823)
chr10	48067084	48067334	NONE
chr10	59899647	59899856	Dnajb12 (+20177), Ddit4 (+52082)
chr10	73733385	73733639	Pcdh15 (-88371)
chr10	75893184	75893384	Derl3 (-129)
chr10	78171146	78171401	D10Jhu81e (-1492)
chr10	78425587	78425742	Cstb (-4)
chr10	81433001	81433121	Nfic (-5888), Celf5 (+49648)
chr10	111995872	111996101	Glipr1 (+6634), Krr1 (+23323)
chr10	120915011	120915133	Msrb3 (-15971), Lemd3 (+64260)
chr10	121822741	121822897	BC048403 (+82882), Srgap1 (+224496)
chr11	3104670	3104748	Sfi1 (+88698)
chr11	4594900	4594990	Mtmr3 (-130)
chr11	10046439	10046660	Abca13 (+854608)
chr11	22446806	22446971	Ehbp1 (-160094), Tmem17 (-65199)
chr11	23665861	23666117	Pex13 (-30), Pus10 (-18)
chr11	32763046	32763133	Smim23 (+61515), Fbxw11 (+120215)
chr11	34682353	34682434	Dock2 (+101498), Fam196b (+367572)
chr11	36390437	36390592	Wwc1 (-409988), Tenm2 (+845367)
chr11	40741952	40742064	Nudcd2 (+8341), Ccng1 (+13303)
chr11	40789919	40790033	Ccng1 (-34665)
chr11	58008680	58008914	Larp1 (-267)
chr11	60229865	60230058	Srebf1 (-9358), Tom1l2 (+122943)
chr11	62602687	62602879	Trpv2 (+28245), Lrrc75a (+45740)
chr11	71004399	71004642	Dhx33 (-84)
chr11	80428498	80428647	Psmd11 (-52)
chr11	87697287	87697434	Supt4a (-40191), Rnf43 (+34274)
chr11	87737331	87737437	Supt4a (-168)
chr11	92592966	92593135	Car10 (-506239)
chr11	102408535	102408767	Slc25a39 (-1107)
chr11	105181309	105181387	Tlk2 (-179)
chr11	113094008	113094121	Sox9 (+311841), Slc39a11 (+471694)
chr11	121085314	121085455	Sectm1a (-4165)
chr12	3791891	3792074	Dnmt3a (-15047), Dtnb (+219592)
chr12	17510233	17510412	Odc1 (-34471), Nol10 (+161865)
chr12	21778920	21779072	Ywhaq (-361560)
chr12	24686454	24686556	Cys1 (-4710)
chr12	34992048	34992305	Snx13 (-55009), Prps1l1 (+7416)
chr12	40909260	40909377	Immp2l (-114771), Dock4 (+463367)
chr12	42063928	42064067	Lrrn3 (-577567)
chr12	43696382	43696513	Dnajb9 (+513878)
chr12	44332167	44332313	Nrcam (+3257), Stxbp6 (+742469)
chr12	44767129	44767219	Stxbp6 (+307535), Nrcam (+438191)
chr12	54187946	54188071	Egln3 (+15851), Npas3 (+939332)
chr12	65036277	65036426	Prpf39 (+19)
chr12	69197119	69197269	Dnaaf2 (+1235), Mgat2 (+13037)
chr12	80273462	80273584	Actn1 (-13152), Dcaf5 (+163078)
chr12	83329066	83329238	Dpf3 (+158564), Rgs6 (+712207)
chr12	101109861	101110061	Catsperb (-294712), Ppp4r3a (-26264)
chr12	113306131	113306242	Adam6b (-183324), Tmem121 (+120257)
chr13	3373949	3374040	Gdi2 (-164068)
chr13	23544299	23544458	Hist1h3f (+327)
chr13	24261170	24261313	Scgn (-270028), Carmil1 (+19553)
chr13	38736508	38736697	Eef1e1 (-77545), Slc35b3 (+224272)
chr13	48115950	48116114	Id4 (-145196), Rnf144b (+993376)
chr13	64439206	64439325	Cdk20 (+6952), Fam240b (+58526)
chr13	69599106	69599211	Papd7 (-65295), Srd5a1 (+12283)
chr13	71273638	71273785	8030423J24Rik (+390764), Irx1 (+690011)
chr13	73763547	73763702	Slc12a7 (-72)
chr13	74350181	74350280	Ccdc127 (-78), Sdha (+49)
chr13	74350311	74350418	Sdha (-85), Ccdc127 (+56)
chr13	81633180	81633380	Adgrv1 (-126)
chr13	83652346	83652483	Tmem161b (-569885), Mef2c (+127880)
chr13	108603650	108603814	Pde4d (-50445), Depdc1b (+287400)
chr13	111732655	111732763	Mier3 (+46531), Map3k1 (+76284)
chr13	114254831	114254945	Ndufs4 (+133370), Arl15 (+460383)
chr14	19751154	19751248	Nid2 (-64)
chr14	31251409	31251517	Phf7 (-245), Bap1 (+13)
chr14	34085797	34085972	Anxa8 (-96)
chr14	43847711	43847790	Ear1 (-28112), Ear10 (+75808)
chr14	76150045	76150139	Nufip1 (+39201), Rps2-ps6 (+87261)
chr14	76570368	76570522	Serp2 (-13758), Lacc1 (+466196)
chr14	76834224	76834385	Serp2 (-277618), Lacc1 (+202336)
chr14	80657500	80657627	Olfm4 (+657262)
chr14	86230683	86230836	Diaph3 (+910354)
chr14	89610797	89610901	Gm10110 (+287617)
chr14	89922288	89922484	Gm10110 (-23920)
chr14	95928437	95928654	4921530L21Rik (+47280), Klhl1 (+590556)
chr15	22733198	22733364	Cdh18 (-303182)
chr15	27259088	27259291	Ank (-207487), Gm6576 (+233804)
chr15	27910311	27910447	Fam105a (-228837), Trio (+115469)
chr15	31187594	31187768	Dap (-36633)
chr15	32402208	32402306	Sdc2 (-518466), Sema5a (+157444)
chr15	45864743	45864974	Kcnv1 (-749925)
chr15	59524176	59524280	Trib1 (-124122), Nsmce2 (+150030)
chr15	76477252	76477433	Hsf1 (-102), Bop1 (-74)
chr15	80169547	80169665	Mgat3 (-4115)
chr15	87654623	87654843	Zdhhc25 (-945569), Fam19a5 (+29503)
chr15	90378074	90378212	Alg10b (+153832), Cpne8 (+301289)
chr15	91255376	91255620	CN725425 (+56004), Slc2a13 (+317763)
chr15	91673077	91673276	Lrrk2 (+2)
chr16	4683999	4684091	Coro7 (-4268), Dnaja3 (-25)
chr16	13437997	13438126	Mkl2 (+181581), Parn (+230108)
chr16	48826618	48826709	Retnla (-15888), Retnlb (+9808)
chr16	57750721	57750937	Cmss1 (-144004), Col8a1 (+3908)
chr17	5295766	5295852	Ldhal6b (+122958), Arid1b (+300735)
chr17	21845683	21845885	Zfp820 (-25)
chr17	24007628	24007757	Gm5225 (-16166), Prss22 (-9593)
chr17	24244212	24244366	1600002H07Rik (-23499), Ccnf (+7120)
chr17	29440114	29440192	Pim1 (-50659), Fgd2 (+79211)
chr17	31892955	31893100	Sik1 (-37236), Hsf2bp (+141480)
chr17	33394595	33394759	Zfp101 (-36)
chr17	34972168	34972400	Hspa1l (-419), Hspa1a (-128)
chr17	35700014	35700153	Gtf2h4 (-26345), Ddr1 (+4515)
chr17	37028917	37029055	Gabbr1 (-16980), Mog (-5588)
chr17	42379835	42379984	Ptchd4 (+63963), Opn5 (+231403)
chr17	47695009	47695117	Prickle4 (-2597), Gm21981 (-608), Frs3 (-135)
chr17	57096190	57096320	Tnfsf9 (-9130), Tubb4a (-8473)
chr17	57249345	57249480	Gpr108 (-1772), Trip10 (-42)
chr17	57265132	57265239	Vav1 (-13914), Trip10 (+15731)
chr17	63849647	63849825	Fbxl17 (-349719), A930002H24Rik (+14055)
chr17	70069070	70069205	Dlgap1 (-355656), Akain1 (+629812)
chr17	80255336	80255469	Morn2 (-34809), Gemin6 (+30962)
chr17	81924803	81924991	Gm6594 (-614361), Slc8a1 (-275290)
chr17	83267614	83267728	Eml4 (-83260), Pkdcc (+52379)
chr17	88543173	88543356	Ston1 (-83290), Ppp1r21 (+13147)
chr17	93526375	93526492	Adcyap1 (+327012)
chr18	37149380	37149523	Pcdhb1 (-115486), Pcdhac2 (+5949)
chr18	37849601	37849725	Pcdhgc5 (+30150), Diaph1 (+85718)
chr18	38418873	38418964	Ndfip1 (-56)
chr18	54992571	54992706	Zfp608 (-2459)
chr18	73123294	73123380	Dcc (-772268), Mex3c (-449707)
chr18	73489919	73490069	Mex3c (-83050)
chr19	5510536	5510737	Snx32 (-148)
chr19	7241110	7241305	Naa40 (+14)
chr19	39187631	39187808	Cyp2c29 (-99354), Cyp2c66 (+73822)
chr19	42689934	42690027	Loxl4 (-77168), Pyroxd2 (+62794)
chr19	42779636	42779888	Hps1 (+214)
chr19	53008467	53008609	Xpnpep1 (+31676), Ins1 (+744215)
chr19	53329445	53329530	Mxi1 (+18982), Gm10197 (+42278)
chr19	53600312	53600453	Smc3 (-15)
chr19	61225943	61226173	Csf2ra (+2360), Gm6020 (+42168)
chr2	3712536	3712672	Fam107b (-854)
chr2	4593526	4593672	Prpf18 (+58487), Frmd4a (+440727)
chr2	10199568	10199760	Sfmbt2 (-172786), Itih5 (+46093)
chr2	20525992	20526107	Etl4 (+236137), Arhgap21 (+441671)
chr2	25395725	25395883	Entpd2 (-70)
chr2	28591560	28591711	Gtf3c5 (-8447), Gfi1b (+30346)
chr2	36091427	36091577	Lhx6 (+13769), Morn5 (+42044)
chr2	36200926	36201024	Rbm18 (-64202), Ptgs1 (-29451)
chr2	53006374	53006573	Fmnl2 (+148606), Prpf40a (+184751)
chr2	59611942	59612059	Tanc1 (-43)
chr2	69149284	69149424	Nostrin (+13554), Spc25 (+56781)
chr2	72838230	72838363	Sp3 (+142149), Cdca7 (+362138)
chr2	84619147	84619327	Tfpi (-143957), Ctnnd1 (+31439)
chr2	87157518	87157633	Olfr1111 (-4952)
chr2	89849355	89849559	Olfr48 (-1314)
chr2	96063541	96063806	Lrrc4c (-254495)
chr2	109404398	109404557	Bdnf (-270222), Kif18a (+123740)
chr2	122375659	122375772	Slc28a2 (-50761), Shf (-6798)
chr2	122377305	122377480	Slc28a2 (-49084), Shf (-8475)
chr2	122611247	122611351	Gatm (+4)
chr2	122631633	122631744	Gatm (-20386), AA467197 (-6161)
chr2	124309406	124309655	Sema6d (-301042)
chr2	132939192	132939283	Lrrn4 (-58347), Fermt1 (+6668)
chr2	137134337	137134559	Jag1 (-17804)
chr2	137566747	137566834	Btbd3 (-711702), Jag1 (-450147)
chr2	142874705	142874845	Kif16b (+26756)
chr2	157715544	157715775	Blcap (-149299), Ctnnbl1 (-21741)
chr2	164443153	164443317	Sdc4 (-49)
chr2	168170263	168170431	Adnp (+36765), Pard6b (+89343)
chr3	14478221	14478358	Slc7a12 (-2407)
chr3	23837914	23838143	Naaladl2 (+945593)
chr3	26107498	26107604	Nlgn1 (+224909)
chr3	26969328	26969449	Ect2 (+184472), Spata16 (+331769)
chr3	30602239	30602370	Actrt3 (-2366), Mynn (+240)
chr3	35066910	35067080	Atp11b (-687139), Sox2 (+416590)
chr3	41606137	41606268	Jade1 (+42834), Sclt1 (+136311)
chr3	60504853	60504949	P2ry1 (-497894), Mbnl1 (+3722)
chr3	64144388	64144544	Vmn2r2 (-6986), Vmn2r3 (+142951)
chr3	65297062	65297273	Ssr3 (+95455), Kcnab1 (+187784)
chr3	74292868	74293039	Bche (-584539), Zbbx (+850818)
chr3	75165001	75165135	Zbbx (-21296), Serpini2 (+105010)
chr3	81058618	81058839	Ctso (-873872), Pdgfc (+22313)
chr3	88492466	88492615	Sema4a (-36802), Lmna (+10794)
chr3	90615012	90615101	S100a7a (-39245), S100a6 (+2175)
chr3	90629418	90629555	S100a7a (-24815), S100a6 (+16605)
chr3	93380174	93380296	Rptn (-13464), Hrnr (+60486)
chr3	106684811	106685022	Cept1 (-137115), Lrif1 (-37019)
chr3	116204104	116204298	Vcam1 (-74513), Gpr88 (+49302)
chr3	119314863	119314998	Ptbp2 (+468457), Dpyd (+752802)
chr3	121104981	121105102	Rwdd3 (+66652)
chr3	124571984	124572375	1700006A11Rik (-146140), 1700003H04Rik (+8911)
chr3	126968895	126969032	Camk2d (+371758), Ank2 (+440095)
chr3	129836139	129836239	Gar1 (-4793), Cfi (-548)
chr3	138515746	138515894	Metap1 (-26305), Eif4e (-10359)
chr3	148595723	148595854	Adgrl2 (+358869)
chr3	151085297	151085528	Adgrl4 (-352474)
chr3	158874760	158874853	Depdc1a (-620626), Lrrc7 (-312586)
chr3	158874881	158874986	Depdc1a (-620499), Lrrc7 (-312713)
chr4	3064454	3064558	Vmn1r2 (-107577)
chr4	11147822	11147899	Ndufaf6 (-71657), Trp53inp1 (-8570)
chr4	17649520	17649667	Mmp16 (-203864)
chr4	24557284	24557401	Mms22l (+60892), Klhl32 (+293781)
chr4	35155623	35155753	Mob3b (+1796), Ifnk (+3632)
chr4	134468258	134468392	Stmn1 (+5)
chr4	139716565	139716764	Tas1r2 (+63127), Pax7 (+116863)
chr4	143411671	143411820	Pramef8 (-680)
chr5	5559468	5559666	Gtpbp10 (-29)
chr5	12383436	12383542	Sema3d (+104)
chr5	15673259	15673365	4930572O03Rik (-16253), Speer4c (+40924)
chr5	15689771	15689925	4930572O03Rik (-32789), Speer4c (+24388)
chr5	37699884	37700006	Stk32b (+17226), Evc2 (+361446)
chr5	43355300	43355470	C1qtnf7 (-160153), Cpeb2 (+122215)
chr5	43820840	43820995	Cd38 (-47635), Bst1 (+2027)
chr5	46361750	46361936	Lcorl (-504330)
chr5	52476397	52476627	Ccdc149 (-4991)
chr5	63953710	63953852	Rell1 (+15116), 0610040J01Rik (+141418)
chr5	65697951	65698041	Pds5a (+172)
chr5	67595252	67595342	Bend4 (-166987), Shisa3 (-12585)
chr5	75446531	75446672	Kit (-128353), Pdgfra (+290703)
chr5	77474001	77474133	Igfbp7 (-66027)
chr5	86630826	86630920	Tmprss11g (-112273), Tmprss11f (+1551)
chr5	86856549	86856786	Ugt2b34 (+50269), Ythdc1 (+52104)
chr5	93322338	93322549	Ccng2 (+55187), Gm16427 (+162902)
chr5	104331264	104331458	Spp1 (-103757), Mepe (+6032)
chr5	113280587	113280728	Sgsm1 (+30128), Tmem211 (+53749)
chr5	113295922	113296040	Sgsm1 (+14805), Tmem211 (+69072)
chr5	118459137	118459292	Med13l (-101524), 2410131K14Rik (+213988)
chr5	126535806	126536000	Tmem132c (-705905)
chr5	130089881	130089967	Kctd7 (-54937), Tpst1 (+10554)
chr5	137502501	137502622	Pop7 (-137)
chr5	144898565	144898781	Smurf1 (+67174), Trrap (+129879)
chr5	145102808	145102956	Arpc1b (-11333), Arpc1a (+19052)
chr5	151170432	151170546	Stard13 (+19705), Kl (+217882)
chr6	3385012	3385137	Samd9l (+14497)
chr6	5110521	5110668	Pon1 (+83351), Ppp1r9a (+207275)
chr6	8198120	8198281	Mios (-11021), Col28a1 (-5584)
chr6	9004066	9004212	Nxph1 (+55525)
chr6	15738454	15738630	Mdfic (+17881)
chr6	34878092	34878266	3110062M04Rik (-170)
chr6	38374387	38374494	Zc3hav1 (-20168), Ttc26 (-7028)
chr6	42645116	42645288	Tcaf2 (+52)
chr6	67789796	67790003	Tacstd2 (-254104)
chr6	73221638	73221814	Dnah6 (-95)
chr6	76803147	76803348	Lrrtm1 (-439449), Gm9008 (-305464)
chr6	91210871	91211066	Fbln2 (-1486)
chr6	119479190	119479315	Fbxl14 (-415)
chr6	120463109	120463239	Il17ra (-73)
chr6	121963370	121963558	Mug2 (-43297), Mug1 (+124923)
chr6	122825261	122825461	Foxj2 (+5447), C3ar1 (+30800)
chr6	124700314	124700523	Emg1 (+11759), Lpcat3 (+37392)
chr6	129581894	129582081	Klrd1 (-9794), Klre1 (+4083)
chr6	129678865	129678978	Klrc1 (+51)
chr6	134129952	134130121	Bcl2l14 (-266281), Etv6 (+94337)
chr6	134566946	134567051	Lrp6 (-86)
chr6	136541450	136541556	Atf7ip (+22701), Plbd1 (+120425)
chr6	136647534	136647652	Plbd1 (+14335), Atf7ip (+128791)
chr6	142507908	142508074	Ldhb (-34)
chr6	144716499	144716642	Sox5 (-507091), Bcat1 (+332241)
chr6	146185659	146185807	Sspn (+251611), Itpr2 (+316179)
chr7	3629862	3630014	Prpf31 (-47), Tfpt (-9)
chr7	4526401	4526587	Tnni3 (-3966)
chr7	12927278	12927393	Rnf225 (-80)
chr7	15945809	15945913	Nop53 (+213)
chr7	15946017	15946141	Nop53 (-5)
chr7	17027811	17027930	Ppp5c (+45)
chr7	19816370	19816502	Cblc (-19627), Bcl3 (+6334)
chr7	24083064	24083172	Zfp112 (-29206), Zfp180 (+1194)
chr7	25411102	25411277	Lipe (-14811), Cxcl17 (+1696)
chr7	26040240	26040409	Cyp2b13 (-21172), Cyp2b10 (+142705)
chr7	27574243	27574397	Pld3 (-21102), Akt2 (-17232)
chr7	28981809	28981903	Map4k1 (-972), Eif3k (-42)
chr7	29450333	29450457	Sipa1l3 (+55065), Dpf1 (+146419)
chr7	34848021	34848159	Pepd (-64289), Chst8 (-35404)
chr7	35802907	35803106	Zfp507 (-18)
chr7	43662931	43663065	Siglece (-2837)
chr7	45526263	45526457	Ppp1r15a (-214), Plekha4 (+30)
chr7	45923497	45923741	Ccdc114 (-4779), Emp3 (-2768)
chr7	50688888	50689042	Ano5 (-822064), 4933405O20Rik (+89775)
chr7	51892711	51892858	Gas2 (+13735), Svip (+113233)
chr7	61737652	61737834	Ndn (-608826)
chr7	62204041	62204267	Ndn (-142415)
chr7	63212543	63212673	Chrna7 (-95)
chr7	68691421	68691737	Arrdc4 (+57662), Fam169b (+417740)
chr7	82264302	82264434	Adamtsl3 (-71364), Sh3gl3 (+89572)
chr7	83618803	83618921	Stard5 (-13097), Tmc3 (+33931)
chr7	90426331	90426572	Ccdc89 (-125)
chr7	91591443	91591532	Ccdc90b (-969661), Dlg2 (+500782)
chr7	105650858	105650996	Dnhd1 (+100)
chr7	107508040	107508178	Olfml1 (-59337), Syt9 (+137319)
chr7	118628044	118628214	Tmc5 (+30832), Gde1 (+77649)
chr7	118827999	118828226	Iqck (-27662), 9030624J02Rik (+87887)
chr7	118909170	118909275	Knop1 (-52969), Gprc5b (+75421)
chr7	123294056	123294271	Arhgap17 (+75722), Slc5a11 (+79351)
chr7	141414108	141414261	Gatd1 (-49)
chr7	141638132	141638269	Muc6 (+17107), Ap2a2 (+76028)
chr8	26763464	26763643	Zfp703 (-213800), Thap1 (+605413)
chr8	36562497	36562671	6430573F11Rik (+105010), Dlc1 (+389858)
chr8	39015056	39015204	Tusc3 (+9263), Msr1 (+627490)
chr8	71602930	71603139	Colgalt1 (-7963), Fam129c (+5387)
chr8	95162632	95162790	Kifc3 (-20164), Cngb1 (+143874)
chr8	114130989	114131099	Nudt7 (-2574)
chr8	115783460	115783572	Dynlrb2 (-721499), Maf (-75722)
chr8	118502642	118502839	Hsbp1 (-841747), Cdh13 (+219008)
chr9	7258595	7258692	Mmp13 (-13870), Dcun1d5 (+74124)
chr9	7526669	7526880	Mmp8 (-31681), Mmp10 (+24423)
chr9	9316385	9316533	Arhgap42 (-77358)
chr9	9886325	9886525	Arhgap42 (-647324)
chr9	16306605	16306762	Mtnr1b (-432224), Fat3 (+194601)
chr9	21546198	21546300	Carm1 (-645)
chr9	24943930	24944128	Tbx20 (-169745), Gm10181 (-145393)
chr9	26806435	26806621	Glb1l2 (-96)
chr9	35559432	35559532	Ddx25 (-954), Pus3 (+22)
chr9	61322545	61322684	Tle3 (-50770), Uaca (+528067)
chr9	73130656	73130783	Rsl24d1 (+17272), Unc13c (+838246)
chr9	79610442	79610549	Col12a1 (+108022), Cd109 (+994950)
chr9	82581782	82581959	Irak1bp1 (-247669), Mei4 (+718201)
chr9	88260224	88260419	Tbx18 (-529062), Nt5e (-66875)
chr9	88722041	88722152	Mthfsl (-2284)
chr9	90173055	90173175	Adamts7 (+10046), Tbc1d2b (+97654)
chr9	92235177	92235347	Plscr1 (-14488), Plscr5 (+42326)
chr9	92444681	92444772	Plscr4 (-12646), 1700057G04Rik (+135350)
chr9	96478646	96478769	Rnf7 (-33)
chr9	108483571	108483712	Usp19 (-6960), Lamb2 (+3785)
chr9	114026683	114026914	Fbxl2 (-38)
chrX	35930942	35931230	Il13ra1 (-181024), Dock11 (+42254)
chrX	67869589	67869701	4933436I01Rik (+51805), Gm14692 (+173947)
chrX	77786493	77786634	Prkx (+9714), Tbl1x (+275551)
chrX	78583731	78583963	Prrg1 (+44)
chrX	95166415	95166575	Arhgef9 (-9)
chrX	114463550	114463625	Klhl4 (-10745)
chrX	136976842	136977023	Tmsb15b2 (-1436), Tmsb15l (-64), Tmsb15b1 (-59)
chrX	150813060	150813208	Tro (-155698), Maged2 (+1135)
chrY	90718616	90718698	Gm21996 (-973125), Erdr1 (-66081)
