# Supplementary material for: Mutant IDH1 confers resistance to energy stress in normal biliary cells through PFKP-induced aerobic glycolysis and AMPK activation
Source: Sci Rep. 2019 Dec 11;9:18859. doi: 10.1038/s41598-019-55211-w (PMC6906335; doi:10.1038/s41598-019-55211-w)
Supplement: Supplementary file 2 — Supplementary information 2 [file 41598_2019_55211_MOESM2_ESM.xls]

## Sheet: ■IDH1881.bed
Chromosome	Start	End	Gene (Distance to TSS)
chr1	6306778	6306923	4732440D04Rik (-91559), Fam150a (-52480)
chr1	7497854	7497979	Pcmtd1 (+408997)
chr1	7803791	7803890	Pcmtd1 (+714921)
chr1	8229172	8229317	Sntg1 (+574698)
chr1	9050947	9051087	Rrs1 (-494391), Sntg1 (-247074)
chr1	10037910	10038001	Cspp1 (-262), Cops5 (+171)
chr1	12433765	12433925	Sulf1 (-258585)
chr1	12992699	12992805	Slco5a1 (-1575)
chr1	21240359	21240456	Gsta3 (-181)
chr1	21961395	21961497	Kcnq5 (+496)
chr1	24799186	24799324	Lmbrd1 (+120711)
chr1	24802340	24802479	Lmbrd1 (+123866)
chr1	25042055	25042251	Lmbrd1 (+363609), Bai3 (+787554)
chr1	25042316	25042510	Lmbrd1 (+363869), Bai3 (+787294)
chr1	25064097	25064254	Lmbrd1 (+385632), Bai3 (+765531)
chr1	26687452	26687835	4931408C20Rik (-184)
chr1	30903879	30904125	Phf3 (-40746), Ptp4a1 (+45768)
chr1	36726940	36727096	Zap70 (-34843), Actr1b (-17010)
chr1	36939611	36939764	Tmem131 (-161)
chr1	36939802	36940009	Tmem131 (-379)
chr1	37872134	37872375	Lipt1 (+49)
chr1	40172144	40172257	Il1r1 (-52879), Il1r2 (+87433)
chr1	40224919	40225066	Il1r1 (-87)
chr1	43305367	43305605	Fhl2 (-141525), Nck2 (-140265)
chr1	44148055	44148156	Ercc5 (+259)
chr1	44551559	44551692	Gulp1 (+115)
chr1	44584888	44585033	Col3a1 (-726577), Gulp1 (+33450)
chr1	45921080	45921230	Slc40a1 (+4439), Wdr75 (+125989)
chr1	46066776	46066944	Dnahc7b (+122)
chr1	46342828	46342948	Dnahc7c (-266073), Dnahc7b (+276150)
chr1	48802984	48803207	C230029F24Rik (-441520)
chr1	51265134	51265248	Sdpr (-23935), Tmeff2 (+337672)
chr1	52500338	52500480	Nab1 (+270)
chr1	57406668	57406796	Tyw5 (+369), 9430016H08Rik (+404)
chr1	58795374	58795535	Casp8 (+81)
chr1	60637157	60637296	Cd28 (-109131), Raph1 (-70462)
chr1	61069812	61069989	Pard3b (-568923), Icos (+91974)
chr1	62701176	62701302	Nrp2 (-2463)
chr1	62703231	62703414	Nrp2 (-379)
chr1	62706338	62706557	Nrp2 (+2746), Ino80d (+407819)
chr1	62843339	62843473	Nrp2 (+139704), Ino80d (+270861)
chr1	64005313	64005465	4933402D24Rik (-236122), Klf7 (+116000)
chr1	64617180	64617306	Mettl21a (-75)
chr1	64797309	64797525	Fzd5 (-59667), Plekhm3 (+159407)
chr1	65746609	65746785	Crygf (-179825), Pth2r (+435440)
chr1	67113459	67113595	Lancl1 (-74655), Cps1 (-9499)
chr1	69444604	69444803	Erbb4 (-336645), Ikzf2 (+241256)
chr1	69450622	69450748	Erbb4 (-342626), Ikzf2 (+235275)
chr1	69687155	69687322	Ikzf2 (-1279)
chr1	71893688	71893887	Fn1 (-240617), Mreg (+318519)
chr1	73663582	73663859	Tnp1 (-647822), Tns1 (+460726)
chr1	74391396	74391571	Ctdsp1 (-25)
chr1	75024896	75025138	Ihh (-73366), Nhej1 (+21622)
chr1	75125114	75125281	Nhej1 (-78559), Slc23a3 (+8692)
chr1	75461892	75462065	Asic4 (+11280), Chpf (+17292)
chr1	77469100	77469215	Epha4 (+45930)
chr1	78322616	78322738	Sgpp2 (+12331), Farsb (+166169)
chr1	78489083	78489237	Farsb (-314)
chr1	79581469	79581623	Scg2 (-141456), Ap1s3 (+90426)
chr1	80450408	80450533	Cul3 (-109991), Dock10 (+308082)
chr1	81671195	81671357	Gm9747 (-561836), Nyap2 (+593959)
chr1	81754217	81754320	Gm9747 (-478843), Nyap2 (+676952)
chr1	82189678	82189825	Gm9747 (-43360)
chr1	85246965	85247080	A530032D15Rik (-137170), C130026I21Rik (+23520)
chr1	90185447	90185539	Iqca (-32092), Cxcr7 (-18487)
chr1	93289793	93289890	Mterfd2 (+16073), Sned1 (+54001)
chr1	93377184	93377310	Gm17415 (-44435), Ano7 (+3351)
chr1	93754875	93755062	Thap4 (-131), Atg4b (+64)
chr1	96799267	96799359	Slco4c1 (+72858)
chr1	97417234	97417445	Slco6c1 (-289087), D1Ertd622e (+244336)
chr1	97770368	97770548	Ppip5k2 (-47), Gin1 (+286)
chr1	99917879	99917985	Cntnap5b (+145167)
chr1	101133550	101133671	NONE
chr1	103757284	103757495	NONE
chr1	105925634	105925794	Zcchc2 (-64975), Tnfrsf11a (+144991)
chr1	106526246	106526375	Bcl2 (+187963), Phlpp1 (+354559)
chr1	106824250	106824474	Serpinb5 (-36841), Vps4b (-27634)
chr1	107506009	107506203	Serpinb2 (-5391), Serpinb7 (+83417)
chr1	112748588	112748773	Dsel (-883772)
chr1	114039475	114039628	NONE
chr1	118650122	118650448	Tfcp2l1 (+22340), Gli2 (+403334)
chr1	118657223	118657378	Tfcp2l1 (+29356), Gli2 (+396318)
chr1	119648609	119648775	Epb4.1l5 (+308)
chr1	119648970	119649090	Epb4.1l5 (-30)
chr1	120083036	120083233	Tmem37 (-9061), Dbi (+37802)
chr1	121528513	121528691	Htr5b (-137)
chr1	122737827	122738175	NONE
chr1	123134294	123134480	Dpp10 (+911172)
chr1	125172016	125172108	Actr3 (+263665)
chr1	125349798	125349886	Actr3 (+85885)
chr1	125482092	125482193	Slc35f5 (-78873), Actr3 (-46416)
chr1	130820472	130820597	Pigr (-6149), Fcamr (+19633)
chr1	131097762	131097924	Mapkapk2 (-300)
chr1	131867175	131867287	Rab7l1 (-9)
chr1	133265430	133265639	Golt1a (-44288), Plekha6 (+19438)
chr1	133595639	133596067	Sox13 (-202583), Snrpe (+14438)
chr1	135199513	135199730	Gm4204 (-32423), Gpr37l1 (-31941)
chr1	136007983	136008115	Igfn1 (-1707), Tmem9 (-170)
chr1	136696093	136696308	Zfp281 (+71300), Nr5a2 (+264226)
chr1	137083549	137083669	A130050O07Rik (-844561), Nr5a2 (-123182)
chr1	138370123	138370328	Atp6v1g3 (+96488), Nek7 (+249470)
chr1	138856520	138856692	2310009B15Rik (+248)
chr1	143776743	143776888	Uchl5 (-462), Trove2 (+252)
chr1	144018521	144018651	Rgs2 (-14425), Rgs13 (+158689)
chr1	146316581	146316772	Fam5c (-178952)
chr1	146316857	146317093	Fam5c (-178654)
chr1	150914182	150914336	Prg4 (-448661), Hmcn1 (+78792)
chr1	152766303	152766457	Arpc5 (-162)
chr1	153770144	153770248	Rnasel (+20770), Rgsl1 (+73946)
chr1	155071508	155071760	Cacna1e (-345714), Ier5 (+28002)
chr1	156470705	156470824	Axdnd1 (-49606), Soat1 (+3563)
chr1	157343653	157343768	Tex35 (-235066), 2810025M15Rik (-68641)
chr1	158699297	158699680	Pappa2 (+258878), Astn1 (+337185)
chr1	159231811	159231918	Rfwd2 (-461)
chr1	159686455	159686761	Tnr (-50902), Gm10530 (+71859)
chr1	162270317	162270443	4930558K02Rik (-290744), Gm10176 (-207300)
chr1	162453661	162453778	4930558K02Rik (-474084), Gm10176 (-23960)
chr1	162953113	162953355	Fmo6 (-16009), Fmo3 (+31293)
chr1	163929887	163930113	Scyl3 (+235)
chr1	165046625	165046778	Xcl1 (-111175), Tbx19 (+114071)
chr1	165642290	165642397	Mpzl1 (-7803), Rcsd1 (+65750)
chr1	166137639	166137831	Gpa33 (+7497), Mael (+101009)
chr1	167394302	167394467	Mgst3 (-544)
chr1	168497824	168497973	Pbx1 (-66002)
chr1	168708235	168708410	Pbx1 (-276426), Nuf2 (+823141)
chr1	170136534	170136672	Ddr2 (-47659), Uap1 (+38343)
chr1	171150512	171150664	Mpz (-123), Sdhc (+15)
chr1	171184422	171184590	Pcp4l1 (+11762), Mpz (+33795)
chr1	171375778	171375885	Arhgap30 (-13122), Pvrl4 (+5480)
chr1	172501878	172501998	Ccdc19 (-19106), Tagln2 (+1891)
chr1	172519742	172519870	Ccdc19 (-1238)
chr1	172563004	172563224	Vsig8 (+7176), Slamf8 (+27454)
chr1	175492450	175492615	Rgs7 (-1403)
chr1	177258401	177258544	Akt3 (-270)
chr1	177634370	177634490	1700016C15Rik (-95384), Zbtb18 (+189769)
chr1	178318451	178318558	Cox20 (-625)
chr1	179668129	179668230	Sccpdh (-30)
chr1	179960154	179960316	Cdc42bpa (-350)
chr1	180904136	180904317	Pycr2 (-47)
chr1	181230913	181231213	Cnih3 (-121565), Wdr26 (-19511)
chr1	182256197	182256364	Vmn1r1 (-97962), Degs1 (+26523)
chr1	182341521	182341706	Fbxo28 (-8)
chr1	183345434	183345570	Mia3 (+24027), Aida (+48442)
chr1	183764340	183764470	Gm8214 (-82211), 1700056E22Rik (+269593)
chr1	183933964	183934124	Gm8214 (-251850), 1700056E22Rik (+99954)
chr1	184016573	184016723	Gm8214 (-334454), 1700056E22Rik (+17350)
chr1	184675631	184675954	Hlx (+56826), Dusp10 (+641412)
chr1	185332039	185332240	Iars2 (-2744), Bpnt1 (-9)
chr1	186043592	186043918	Lyplal1 (+73555), Slc30a10 (+588907)
chr1	187215246	187215344	Gpatch2 (-216), Spata17 (+151)
chr1	188330554	188330741	Ush2a (+67614), Kctd3 (+677192)
chr1	191718371	191718470	Lpgat1 (+32)
chr1	191990108	191990293	Rd3 (+12828), Traf5 (+102358)
chr1	192138026	192138339	Rcor3 (-173)
chr1	192190629	192190817	Kcnh1 (-61)
chr1	193024483	193024609	Sertad4 (-168794), Syt14 (+11152)
chr1	193301889	193302055	Lamb3 (+15)
chr1	194658607	194658789	Cd34 (-280123), Plxna2 (+38869)
chr1	194978128	194978314	Cd34 (+39400), Cd46 (+114027)
chr1	195014656	195014816	Cd34 (+75915), Cd46 (+77512)
chr1	195100837	195101104	Cd46 (-8723), Cr1l (+30599)
chr10	3113419	3113530	9230019H11Rik (-6366)
chr10	3741234	3741347	Plekhg1 (+927)
chr10	5194727	5194889	Gm10097 (+125616), Syne1 (+355884)
chr10	5212721	5212873	Gm10097 (+143605), Syne1 (+337895)
chr10	7211467	7211604	Cnksr3 (+701)
chr10	7787442	7787556	Ginm1 (-6582), 6530403G13Rik (+5323)
chr10	12817559	12817674	Utrn (+44118)
chr10	16088353	16088497	NONE
chr10	17528999	17529145	Cited2 (-194156)
chr10	18023067	18023264	Abracl (+86)
chr10	18055415	18055615	Reps1 (-425)
chr10	22148763	22148960	E030030I06Rik (+408)
chr10	25317765	25317962	Epb4.1l2 (-41934), Akap7 (-18700)
chr10	27863662	27863827	Lama2 (-246803), Ptprk (-211075)
chr10	28087455	28087590	Themis (-580837), Ptprk (+12703)
chr10	29708798	29708954	Gm10275 (-9497), Cenpw (+491664)
chr10	30259846	30260000	Cenpw (-59383), Trmt11 (+340826)
chr10	30803306	30803440	Ncoa7 (-266)
chr10	30811009	30811181	Ncoa7 (-7988), Hey2 (+31706)
chr10	32890876	32891040	Nkain2 (-496)
chr10	36480693	36480852	Amd2 (-768882), Hs3st5 (-26046)
chr10	37325937	37326106	5930403N24Rik (+186464)
chr10	38209493	38209609	Rfpl4b (+612228)
chr10	40883707	40883829	Cdc40 (-625), Wasf1 (-59)
chr10	41490322	41490495	Smpd2 (-69), Ppil6 (-30)
chr10	43311123	43311275	Bend3 (-167941), Pdss2 (+89713)
chr10	43438609	43438740	Bend3 (-40465), Pdss2 (+217189)
chr10	44079271	44079361	Atg5 (-189042), Aim1 (-74470)
chr10	44529460	44529596	Prep (-537678), Prdm1 (-70841)
chr10	44700373	44700464	Prep (-366787), Prdm1 (-241732)
chr10	49432939	49433141	Grik2 (+355726)
chr10	49433221	49433417	Grik2 (+355447)
chr10	52528905	52529090	Slc35f1 (-161535), Nus1 (+111451)
chr10	54814766	54814904	Man1a (-739039)
chr10	58232450	58232562	AW822073 (-6800), Gm4981 (+4154)
chr10	59221514	59221648	ENSMUSG00000098188 (-372), Sept10 (+266)
chr10	59537653	59537859	Oit3 (-95978), Gm10322 (-78307)
chr10	65174976	65175190	NONE
chr10	66911800	66911947	Reep3 (+185114)
chr10	66921384	66921671	Reep3 (+175460)
chr10	67537718	67537860	Egr2 (-80)
chr10	67549026	67549152	Ado (-134)
chr10	67979438	67979656	Rtkn2 (-51)
chr10	68361230	68361399	Arid5b (-82589), 1700040L02Rik (+180581)
chr10	69671113	69671276	Ccdc6 (-425926), Ank3 (+137423)
chr10	69872371	69872516	Ccdc6 (-224677), Ank3 (+338672)
chr10	70864750	70864955	4930533K18Rik (-3816)
chr10	71285235	71285350	Ube2d1 (-31)
chr10	72634132	72634442	Zwint (-20608)
chr10	75211948	75212184	Specc1l (-17789), Bcr (+151170)
chr10	75828562	75828774	Gstt4 (-6125), Gstt2 (+6213)
chr10	75860192	75860352	Mif (-22)
chr10	76442283	76442372	Pcnt (+584)
chr10	77978562	77978693	1810043G02Rik (+104)
chr10	78009332	78009450	Pfkl (+416)
chr10	78574355	78574545	Ilvbl (-50)
chr10	80577338	80577539	Klf16 (-118)
chr10	82520865	82520947	Gm1553 (-28288), 1190007I07Rik (+102290)
chr10	84409292	84409464	Nuak1 (+31219), 1500009L16Rik (+686513)
chr10	86196541	86196741	Timp3 (-103731), Fbxo7 (+174669)
chr10	86845449	86845690	Nt5dc3 (+66565), Stab2 (+162455)
chr10	87711879	87712152	Igf1 (-148014), Pah (+190221)
chr10	88828550	88828663	Utp20 (-1793)
chr10	89594443	89594575	Nr1h4 (-87851), Slc17a8 (+26744)
chr10	91241324	91241494	Tmpo (-69827)
chr10	93069461	93069575	Nedd1 (-347098), 4930485B16Rik (+12100)
chr10	93889799	93889911	Metap2 (-41)
chr10	96697826	96698105	Dcn (-781534), Btg1 (+80965)
chr10	97436841	97436970	Dcn (-42594), Btg1 (+819905)
chr10	98292321	98292499	Atp2b1 (-622742), C030005K15Rik (-565655)
chr10	99108038	99108142	Galnt4 (-45)
chr10	99951417	99951548	Csl (-191825), Kitl (-64147)
chr10	107930761	107930857	Ppp1r12a (-231591), Otogl (-18675)
chr10	108446161	108446323	Pawr (+114053), Syt1 (+564733)
chr10	108463592	108463741	Pawr (+131478), Syt1 (+547308)
chr10	109299870	109300039	Syt1 (-288980), Nav3 (+700264)
chr10	111595684	111595928	Krr1 (-376858), Phlda1 (+89520)
chr10	111741593	111741841	Krr1 (-230947), Phlda1 (+235431)
chr10	111770136	111770249	Krr1 (-202471), Phlda1 (+263907)
chr10	111960313	111960416	Krr1 (-12299), Phlda1 (+454079)
chr10	112883432	112883574	Atxn7l3b (+45523), Kcnc2 (+612380)
chr10	112982799	112982940	Atxn7l3b (-53844)
chr10	112983831	112984109	Atxn7l3b (-54944)
chr10	115587392	115587574	Lgr5 (+297)
chr10	117629353	117629502	Cpm (-72)
chr10	118981573	118981698	Dyrk2 (-112733), Cand1 (+258419)
chr10	120628247	120628382	Hmga2 (-151846), 4921513I03Rik (-137459)
chr10	120765504	120765605	4921513I03Rik (-219)
chr10	120873947	120874067	Msrb3 (+25094), 4921513I03Rik (+108233)
chr10	121059467	121059589	Wif1 (+25568), Tbc1d30 (+251661)
chr10	121740265	121740412	BC048403 (+402)
chr10	121796123	121796275	BC048403 (+56262), Srgap1 (+251116)
chr10	122047754	122047949	Srgap1 (-537)
chr10	125994974	125995139	Lrig3 (+28838), Xrcc6bp1 (+906314)
chr10	127311664	127311828	Mars (+40)
chr10	127738677	127738859	Zbtb39 (-770)
chr10	128211796	128211908	Spryd4 (-58)
chr10	128965120	128965309	Mettl7b (-4227)
chr10	128980721	128980924	Mettl7b (-19835), Olfr9 (-9026)
chr10	129973134	129973237	Olfr819 (-6488), Olfr247 (+2381)
chr11	3102216	3102392	Sfi1 (+91103)
chr11	3151287	3151391	Sfi1 (+42068)
chr11	3161100	3161226	Sfi1 (+32244)
chr11	3162654	3162803	Sfi1 (+30678)
chr11	3168824	3169023	Sfi1 (+24483)
chr11	3905507	3905740	Slc35e4 (+9040), Dusp18 (+10384)
chr11	3913770	3913998	Slc35e4 (+780)
chr11	4704580	4704709	Uqcr10 (-303), Zmat5 (-33)
chr11	5520815	5520969	Xbp1 (+233)
chr11	6267715	6267861	Ddx56 (-16)
chr11	8582659	8582837	Tns3 (+81787)
chr11	8674967	8675147	Tns3 (-10522), Pkd1l1 (+298209)
chr11	16683708	16683989	Sec61g (-175365), Egfr (-68362)
chr11	16804089	16804321	Fbxo48 (-147205), Egfr (+51994)
chr11	17953343	17953509	Etaa1 (+449)
chr11	20346509	20346624	Sertad2 (-196767), Slc1a4 (-13854)
chr11	20631932	20632149	Sertad2 (+88707), Aftph (+109548)
chr11	20909610	20909784	Peli1 (-225772), Lgalsl (-78641)
chr11	21951791	21951986	Otx1 (+49726), Wdpcp (+379654)
chr11	22001624	22001755	Otx1 (-75)
chr11	25889821	25889938	5730522E02Rik (-119310), 5730522E02Rik (+320686)
chr11	26074051	26074132	5730522E02Rik (-303522), 5730522E02Rik (+136474)
chr11	30197938	30198061	Eml6 (-171967), Sptbn1 (+70169)
chr11	30198159	30198480	Eml6 (-172287), Sptbn1 (+69849)
chr11	32533093	32533246	Stk10 (-135)
chr11	33512947	33513114	Ranbp17 (+715)
chr11	35834462	35834673	Rars (-62)
chr11	43126730	43126812	Atp10b (-24828), Gm9972 (+91025)
chr11	43998464	43998580	Il12b (-401541), Adra1b (-97312)
chr11	49658184	49658337	Scgb3a1 (-5349), Flt4 (+48998)
chr11	51874432	51874584	Cdkn2aipnl (-93153), Phf15 (-16855)
chr11	51916085	51916247	Phf15 (-58513), Cdkn2aipnl (-51495)
chr11	58948783	58948919	Hist3h2ba (-60)
chr11	60777217	60777439	Smcr8 (-197), Top3a (+37)
chr11	61684035	61684293	Fam83g (-255)
chr11	62814033	62814231	Zfp286 (-24670), Trim16 (-6099)
chr11	63130518	63130715	Pmp22 (+1635), Hs3st3b1 (+791673)
chr11	63745583	63745766	Hs3st3b1 (+176615), Pmp22 (+616693)
chr11	65128802	65128895	1700086D15Rik (+31041), Elac2 (+149811)
chr11	65215402	65215782	Arhgap44 (-52631), Myocd (+54397)
chr11	65806534	65806690	Zkscan6 (-632)
chr11	67017897	67018054	Tmem220 (-7178), Pirt (+105995)
chr11	68556019	68556157	Mfsd6l (-98)
chr11	68968018	68968129	Slc25a35 (-57)
chr11	69015980	69016093	Ctc1 (-60)
chr11	69681932	69682072	Senp3 (-156)
chr11	72435110	72435243	Ggt6 (-349)
chr11	72489919	72490166	Spns2 (-139)
chr11	72581768	72581943	Spns3 (-31350), Ube2g1 (-25427)
chr11	73267348	73267528	Trpv3 (+50)
chr11	74408934	74409149	Olfr412 (+44371), Rap1gap2 (+181144)
chr11	74925957	74926065	Srr (-213), Smg6 (+188)
chr11	75654006	75654212	Myo1c (-1764)
chr11	78328326	78328461	Pigs (-21)
chr11	79132135	79132295	Lgals9 (-147291), Ksr1 (+14192)
chr11	80784323	80784520	Myo1d (-4397)
chr11	80785932	80786034	Tmem98 (-24192), Myo1d (-5958)
chr11	83079553	83079747	Slfn1 (-37199), Slfn2 (+14538)
chr11	83440470	83440595	1700020L24Rik (+2847), Mmp28 (+22428)
chr11	85352655	85352757	Bcas3 (-506)
chr11	87127032	87127142	Trim37 (+10)
chr11	87426730	87426858	Gm11492 (-139859), Tex14 (+21729)
chr11	88718187	88718301	Msi2 (-143)
chr11	90170136	90170271	Mmd (-79272), Tmem100 (+139856)
chr11	93885937	93886192	Utp18 (-299), Mbtd1 (+213)
chr11	94544016	94544177	Mycbpap (-22355), Rsad1 (+5102)
chr11	95310166	95310370	Kat7 (-22)
chr11	96140948	96141146	Hoxb13 (-53269), Ttll6 (+7261)
chr11	97744835	97745003	Pip4k2b (-215)
chr11	98873953	98874114	Cdc6 (-34117), Wipf2 (+10396)
chr11	102466982	102467356	Fam171a2 (-19487), Itga2b (+2714)
chr11	103697856	103698009	Gosr2 (-35)
chr11	105589607	105589816	Tanc2 (-279)
chr11	106779499	106779657	Polg2 (-63)
chr11	106920804	106920919	Smurf2 (-392)
chr11	108307228	108307497	Cacng5 (-392308), Prkca (+36565)
chr11	109331446	109331563	Rgs9 (-33376), Gna13 (-31326)
chr11	109350065	109350192	Rgs9 (-52000), Gna13 (-12702)
chr11	109496306	109496439	Slc16a6 (-22775), Wipi1 (+115059)
chr11	110244828	110244957	Abca9 (-76697), Abca6 (+6883)
chr11	110357902	110358024	Map2k6 (-41159), Abca5 (-20285)
chr11	112996959	112997138	Sox9 (+214825), Slc39a11 (+568710)
chr11	113037832	113038014	Sox9 (+255699), Slc39a11 (+527836)
chr11	113052631	113052788	Sox9 (+270486), Slc39a11 (+513049)
chr11	113537005	113537127	Slc39a11 (+28693), Sox9 (+754842)
chr11	113631903	113632188	Cog1 (-17123), Sstr2 (+12570)
chr11	114675398	114675565	Ttyh2 (+51)
chr11	114676580	114676721	Dnaic2 (-50761), Ttyh2 (+1220)
chr11	115276874	115277078	Fdxr (+74)
chr11	115536234	115536552	Sumo2 (-117)
chr11	116238121	116238247	Evpl (-107)
chr11	117810544	117810630	Syngr2 (+919)
chr11	118476783	118476957	Engase (+41)
chr11	120305228	120305353	Actg1 (+43251), Bahcc1 (+72344)
chr11	120316148	120316261	Actg1 (+32337), Bahcc1 (+83258)
chr12	3003581	3003728	Rab10 (+306314)
chr12	4221485	4221614	Ptrhd1 (-12477), Adcy3 (+88148)
chr12	4911890	4912035	Ubxn2a (-4258)
chr12	8043132	8043260	1110057K04Rik (-164911), Apob (+65548)
chr12	8313325	8313451	Hs1bp3 (-45)
chr12	8640762	8640893	Slc7a15 (-101283), Pum2 (-33853)
chr12	9584897	9585043	Nt5c1b (-785074), Osr1 (+10528)
chr12	12810247	12810556	Rpl36-ps3 (-101584), Fam49a (+548263)
chr12	15707812	15707925	Trib2 (+108916)
chr12	16618978	16619125	Ntsr2 (-34418), Lpin1 (-29282)
chr12	25786029	25786169	Id2 (-690007), Rnf144a (+629157)
chr12	27604418	27604552	Sox11 (-261776), Dcdc2c (+947818)
chr12	28675132	28675256	Adi1 (-37)
chr12	28805235	28805431	Myt1l (-723051), Tssc1 (+53505)
chr12	28829672	28829795	Myt1l (-698650), Tssc1 (+77906)
chr12	31059676	31059802	Fam110c (-14229), Sh3yl1 (+148071)
chr12	31075316	31075474	6030469F06Rik (-109228), Fam110c (+1427)
chr12	31294656	31294815	Lamb1 (+29443), Dld (+56701)
chr12	31499559	31499749	Cbll1 (-38)
chr12	32379502	32379683	Ccdc71l (+804)
chr12	33380027	33380233	Efcab10 (-14724), Atxn7l1 (+77615)
chr12	35538931	35539080	Ahr (-3968)
chr12	35966172	35966418	Agr2 (-26612), Agr3 (+40675)
chr12	36231529	36231648	Sostdc1 (-82580), Lrrc72 (-13387)
chr12	37241671	37241820	Agmo (+105)
chr12	40888973	40889087	Immp2l (-135060), Dock4 (+442977)
chr12	40917581	40917723	Immp2l (-106438), Dock4 (+471599)
chr12	44859530	44859805	Stxbp6 (+214444), Nrcam (+530783)
chr12	45074402	45074564	Stxbp6 (-371)
chr12	49383761	49383933	3110039M20Rik (-1327), Foxg1 (+964)
chr12	54834926	54835058	Snx6 (-39289), Cfl2 (+27885)
chr12	55230284	55230485	Srp54c (-8941), Srp54b (+75281)
chr12	55821079	55821259	Ralgapa1 (-2)
chr12	56695837	56695971	Pax9 (+4137), Slc25a21 (+463340)
chr12	69296600	69296797	Klhdc2 (-23)
chr12	69442444	69442588	Gm9887 (-70058), Mettl21d (+140512)
chr12	70769657	70770012	Frmd6 (-55679), Tmx1 (+316740)
chr12	70795159	70795350	Frmd6 (-30259), Tmx1 (+342160)
chr12	72760390	72760473	Ppm1a (-779)
chr12	73113438	73113525	Six4 (+555)
chr12	74824864	74825023	Gm11042 (-508550), Kcnh5 (+352388)
chr12	77237931	77238117	Fut8 (-1041)
chr12	85280379	85280520	Acyp1 (-144)
chr12	85430535	85430759	Tmed10 (-55930), Fos (-43243)
chr12	85825003	85825157	0610007P14Rik (-558), Ttll5 (+370)
chr12	86825086	86825221	Irf2bpl (+59660), Gm6772 (+90771)
chr12	88467394	88467721	Nrxn3 (-326946), Adck1 (+106757)
chr12	91552155	91552262	Gtf2a1 (+37800), Tshr (+151216)
chr12	91854997	91855110	Sel1l (-5897)
chr12	95381505	95381705	Flrt2 (-310621)
chr12	95695292	95695487	Flrt2 (+3164), 1700019M22Rik (+351832)
chr12	95747462	95747585	Flrt2 (+55298), 1700019M22Rik (+299698)
chr12	98674951	98675098	Spata7 (+46868), Ptpn21 (+59620)
chr12	98965870	98966069	Ttc8 (+45358), Foxn3 (+427102)
chr12	100184010	100184217	Nrde2 (-24461), Calm1 (-15321)
chr12	100982296	100982444	Gpr68 (-74172), Ccdc88c (+46613)
chr12	106764570	106764745	3110018I06Rik (-723974), Vrk1 (+754395)
chr12	108422948	108423187	Eml1 (+252)
chr12	112797760	112797955	Ahnak2 (+4799), Pld4 (+37203)
chr12	113906589	113906713	Adam6a (+362743)
chr12	113944058	113944200	Adam6a (+400221)
chr12	114048117	114048232	Adam6a (+504267)
chr12	116181793	116181955	Wdr60 (+81151), Vipr2 (+104146)
chr12	117588371	117588605	Cdca7l (-255027), Rapgef5 (+72009)
chr12	118367381	118367680	Sp8 (-478798), Sp4 (-66091)
chr12	118816185	118816364	Sp4 (-514835), Sp8 (-30054)
chr12	119365082	119365331	Macc1 (-78203), Gm6768 (+104273)
chr13	3362458	3362606	Gdi2 (-175543), Gm16505 (+1503)
chr13	4191128	4191223	Akr1c13 (-11)
chr13	4279372	4279617	Akr1c12 (-62)
chr13	4771784	4771955	Gm5444 (+221)
chr13	5248639	5248853	Klf6 (-612743), Gm5444 (+477097)
chr13	6193153	6193402	Pitrm1 (-354879), Klf6 (+331789)
chr13	13746111	13746225	Gng4 (-38161), Lyst (+155759)
chr13	17604846	17604993	5033411D12Rik (+89812)
chr13	23432627	23432801	Abt1 (-8848), Btn1a1 (+33161)
chr13	23574200	23574446	Hist1h2ae (-3103), Hist1h3d (-1440), Hist1h2bf (-127), Hist1h2ad (-58)
chr13	23698352	23698491	Hist1h4c (+32)
chr13	23730624	23730717	Hfe (-19817), Hist1h1c (-8136)
chr13	24923967	24924092	Aldh5a1 (+13631), D130043K22Rik (+78895)
chr13	26980581	26980753	Hdgfl1 (-210502), Prl (-76903)
chr13	27706556	27706755	Prl7a2 (-38620), Prl7d1 (+10081)
chr13	27730397	27730526	Prl7d1 (-13725), Prl7c1 (+50341)
chr13	28874014	28874251	Sox4 (+79580), Prl5a1 (+731649)
chr13	30136359	30136575	Mboat1 (-31)
chr13	30545221	30545454	Uqcrfs1 (+24)
chr13	34332911	34333062	Slc22a23 (+12195), Psmg4 (+170023)
chr13	35905991	35906144	Rpp40 (+291)
chr13	36117750	36117901	Lyrm4 (-469), Fars2 (+415)
chr13	40733927	40734038	Tfap2a (-160)
chr13	40921582	40921724	Pak1ip1 (-79370), Gcnt2 (+34895)
chr13	41331838	41332001	Smim13 (+82060), Nedd9 (+155400)
chr13	44642479	44642573	Jarid2 (-88745), Cd83 (+857419)
chr13	44733444	44733608	Jarid2 (+2255), Dtnbp1 (+268570)
chr13	46669430	46669584	C78339 (-15)
chr13	51853430	51853563	Gadd45g (+6819), Diras2 (+677339)
chr13	54468815	54468927	Thoc3 (-22)
chr13	60097504	60097588	Zcchc6 (-274399), Gas1 (+79819)
chr13	62467050	62467166	Zfp935 (-399)
chr13	62685180	62685291	6720489N17Rik (-77737), Gm5141 (+91853)
chr13	62964850	62964995	Fbp1 (-76641), 2010111I01Rik (-50011)
chr13	63431051	63431158	Fancc (+640)
chr13	65991150	65991353	Gm10324 (-128295), Gm10139 (+478574)
chr13	67060185	67060371	Zfp712 (+892)
chr13	67128614	67128730	Zfp759 (+444)
chr13	71150119	71150376	8030423J24Rik (+267300), Irx1 (+813475)
chr13	73328493	73328628	Mrpl36 (-2448), Ndufs6 (-19)
chr13	74808369	74808510	Cast (-519)
chr13	76484181	76484385	Gm10760 (-99255), Mctp1 (-95391)
chr13	79973286	79973463	Arrdc3 (-910035)
chr13	81136713	81136884	Arrdc3 (+253389), Gpr98 (+496355)
chr13	85430167	85430369	Rasa1 (-141239), Cox7c (+616636)
chr13	89029745	89030021	Hapln1 (-510753), Edil3 (+208372)
chr13	89444880	89445088	Hapln1 (-95652), Edil3 (+623473)
chr13	89709916	89710168	Vcan (+32467), Hapln1 (+169406)
chr13	89739342	89739469	Vcan (+3103), Hapln1 (+198770)
chr13	90171494	90171639	Gm21726 (-411833), Xrcc4 (-81959)
chr13	91689852	91689992	Acot12 (-51590), Ssbp2 (+228872)
chr13	91779961	91780167	Zcchc9 (+27641), Acot12 (+38552)
chr13	94285348	94285569	Scamp1 (+370)
chr13	94328173	94328340	Scamp1 (-42428), Gm9776 (+30561)
chr13	95113756	95114023	Pde8b (+109176), Wdr41 (+137542)
chr13	95885119	95885292	Iqgap2 (+6716), F2rl2 (+188353)
chr13	97533971	97534107	Gm10260 (+226549), Enc1 (+292934)
chr13	98942140	98942245	Tnpo1 (-15809), 1700024P04Rik (+42372)
chr13	100650944	100651169	Taf9 (-550), Taf9 (-286), Rad17 (+2)
chr13	100744115	100744252	Mrps36 (+475)
chr13	102880484	102880668	Cd180 (+187018), Mast4 (+453884)
chr13	102898914	102899045	Cd180 (+205422), Mast4 (+435480)
chr13	102906057	102906296	Cd180 (+212619), Mast4 (+428283)
chr13	103920521	103920797	Erbb2ip (-145)
chr13	103978302	103978466	Erbb2ip (-57870), Nln (+131230)
chr13	104432864	104433266	Adamts6 (+145192), Cwc27 (+383888)
chr13	104622319	104622646	Cwc27 (+194470), Adamts6 (+334610)
chr13	104817075	104817235	Cwc27 (-202), Srek1ip1 (-22)
chr13	105312920	105313096	Htr1a (-130685), Rnf180 (-41969)
chr13	108044353	108044517	Smim15 (-1989)
chr13	109440509	109440640	Pde4d (-513534), Rps3a3 (+769995)
chr13	109843109	109843281	Pde4d (-110914)
chr13	110859275	110859360	Actbl2 (-395695), Plk2 (+464274)
chr13	110925153	110925261	Actbl2 (-329806), Plk2 (+530163)
chr13	113615093	113615189	Snx18 (+3423), BC067074 (+298057)
chr13	114639006	114639297	Fst (-180422), Mocs2 (-179118)
chr13	115346250	115346500	Itga1 (-244411), Isl1 (+963313)
chr13	115757943	115758234	Itga1 (-656125), Isl1 (+551599)
chr13	115990765	115990886	Itga1 (-888862), Isl1 (+318862)
chr13	117669396	117669613	Hcn1 (+67025), Mrps30 (+717747)
chr13	117710948	117711049	Hcn1 (+108519), Mrps30 (+676253)
chr13	118023083	118023222	Mrps30 (+364099), Hcn1 (+420673)
chr13	119429075	119429213	Paip1 (+222)
chr13	119596444	119596566	Gm21967 (-10145), Gm7120 (+107785)
chr13	119596707	119596865	Gm21967 (-9864), Gm7120 (+108066)
chr14	7870695	7870785	Flnb (+52783), Dnase1l3 (+123833)
chr14	12914944	12915305	Cadps (-92046), Gm5087 (+369513)
chr14	13961210	13961315	Thoc7 (-38)
chr14	17012398	17012491	Thrb (-969199), Rarb (-436973)
chr14	18331756	18331887	Ube2e1 (+37)
chr14	20229569	20229693	Kcnk5 (-47849), Kcnk16 (+39531)
chr14	20734484	20734658	Ndst2 (-4244)
chr14	21831101	21831322	Vdac2 (-57)
chr14	25489450	25489616	Ppif (-204637), Zmiz1 (+30309)
chr14	25693933	25694067	Ppif (-170)
chr14	27174934	27175083	Arhgef3 (-63030), Il17rd (+136008)
chr14	27335935	27336064	D14Abb1e (-92847), Arhgef3 (+97961)
chr14	27376287	27376442	D14Abb1e (-52482), Arhgef3 (+138326)
chr14	31019010	31019250	Gnl3 (-41), Pbrm1 (-8)
chr14	31640912	31641081	Btd (-60), Hacl1 (-33)
chr14	31641203	31641354	Hacl1 (-315), Btd (+222)
chr14	33335841	33336047	Mapk8 (+111214), Arhgap22 (+119121)
chr14	33443872	33444034	Mapk8 (+3205), Arhgap22 (+227130)
chr14	41000010	41000177	Tspan14 (-33287), Fam213a (+13681)
chr14	46635404	46635631	Bmp4 (-244849), Cdkn3 (-125023)
chr14	51932788	51932884	Arhgef40 (-52002), Rnase13 (-10063)
chr14	54108787	54108993	Dad1 (+145024)
chr14	54259176	54259295	Abhd4 (+4)
chr14	54686386	54686479	1700123O20Rik (+262), Acin1 (+498)
chr14	55559829	55560008	Dcaf11 (-1010), A730061H03Rik (+487)
chr14	55884862	55884964	Cbln3 (-657), Khnyn (-56)
chr14	60634633	60634770	Spata13 (-27)
chr14	60741853	60742009	C1qtnf9 (-26203), Spata13 (+107202)
chr14	62812881	62813044	Ints6 (-51851), Wdfy2 (-24727)
chr14	63543705	63543792	Mtmr9 (+204)
chr14	65098038	65098248	Extl3 (-37)
chr14	65881612	65881814	Ccdc25 (+44411), Scara3 (+72031)
chr14	66257730	66257939	Ptk2b (+23217), Chrna2 (+116875)
chr14	67188464	67188557	Ppp2r2a (-116040), Ebf2 (-45075)
chr14	67878030	67878171	Dock5 (+55471), Gnrh1 (+132872)
chr14	68460507	68460657	Nefm (-335736), Adam7 (+73107)
chr14	69657121	69657306	Loxl2 (+47738), R3hcc1 (+50279)
chr14	69763753	69763969	Tnfrsf10b (-3611)
chr14	70074891	70075015	Egr3 (-2492)
chr14	70387776	70387963	Slc39a14 (-36445), Piwil2 (+41224)
chr14	70766633	70766819	Xpo7 (-98)
chr14	73143301	73143445	Rcbtb2 (+836)
chr14	73509857	73510090	Med4 (-75)
chr14	73525180	73525325	Med4 (+15204), Nudt15 (+22989)
chr14	74910523	74910656	Lrch1 (+37287), Esd (+178293)
chr14	74962869	74963006	5031414D18Rik (-53089), Lrch1 (-15061)
chr14	76110767	76110959	1200011I18Rik (-48), Nufip1 (-28)
chr14	76586112	76586259	Serp2 (-29499), Lacc1 (+450455)
chr14	77933255	77933524	Epsti1 (+29151), Fam216b (+155617)
chr14	78849055	78849188	Vwa8 (-56)
chr14	83533185	83533349	Pcdh17 (-910296)
chr14	83737251	83737545	Pcdh17 (-706165)
chr14	86861725	86861853	Diap3 (+279325)
chr14	93062341	93062680	Pcdh9 (+826221)
chr14	94752842	94753018	Pcdh9 (-864198)
chr14	99046546	99046643	Mzt1 (-459), Bora (+168)
chr14	99324571	99324815	Klf5 (+26002), Klf12 (+825071)
chr14	99510902	99511097	Klf5 (+212309), Klf12 (+638764)
chr14	99631216	99631418	Klf5 (+332626), Klf12 (+518447)
chr14	99636765	99636914	Klf5 (+338149), Klf12 (+512924)
chr14	101609097	101609327	Tbc1d4 (-179)
chr14	106714157	106714298	Trim52 (+608030)
chr14	114089058	114089209	Tpm3-rs7 (+774526)
chr14	114450280	114450386	Gpc5 (-642293)
chr14	114837115	114837235	Gpc5 (-255451)
chr14	118214170	118214350	Sox21 (+22770), Gpr180 (+77133)
chr14	118231084	118231290	Sox21 (+5843), Gpr180 (+94060)
chr14	118236650	118236802	Sox21 (+304)
chr14	118635520	118635754	Abcc4 (+70582), Gm9376 (+368479)
chr14	118706180	118706301	Abcc4 (-22)
chr14	118764033	118764161	Cldn10 (-90635), Abcc4 (-57878)
chr14	119099339	119099471	Uggt2 (+25)
chr14	120104277	120104444	Mbnl2 (-171308), Oxgr1 (-61926)
chr14	120324977	120325110	Rap2a (-153417), Mbnl2 (+49375)
chr14	120910483	120910600	Ipo5 (-652)
chr15	3583131	3583251	Ghr (+39)
chr15	5143679	5143806	Prkaa1 (-118)
chr15	6726530	6726682	Rictor (+18225), Osmr (+148363)
chr15	8568799	8568944	Gm2310 (-48919), Slc1a3 (+141892)
chr15	10981922	10982049	Amacr (+230)
chr15	12111385	12111604	Sub1 (-115437), Zfr (-6336)
chr15	12117533	12117688	Zfr (-220)
chr15	12230275	12230498	Golph3 (-91109), Mtmr12 (+25359)
chr15	13047062	13047221	Cdh6 (+126497), Drosha (+222327)
chr15	15362521	15362653	NONE
chr15	25376930	25377040	9230109A22Rik (-227826), Basp1 (+36779)
chr15	27923761	27923868	Fam105a (-242273), Trio (+102033)
chr15	27943831	27943947	Fam105a (-262347), Trio (+81959)
chr15	29861045	29861354	Ctnnd2 (-311393)
chr15	36179659	36179818	Spag1 (+371)
chr15	36282572	36282744	Rnf19a (+489)
chr15	36884784	36884910	Gm10384 (-5031), Zfp706 (+122555)
chr15	37031954	37032091	Grhl2 (-201013), Zfp706 (-24621)
chr15	43477359	43477510	Gm10373 (-399), Emc2 (+206)
chr15	44462819	44462934	Ebag9 (-156764), Pkhd1l1 (+5324)
chr15	44606668	44606810	Ebag9 (-12902), Pkhd1l1 (+149186)
chr15	52928467	52928677	Med30 (+216127), Ext1 (+417587)
chr15	53902483	53902665	Samd12 (-44)
chr15	54534258	54534442	Mal2 (-37016), Colec10 (+123576)
chr15	54954071	54954286	Enpp2 (-34033), Taf2 (+117973)
chr15	55090048	55090172	Dscc1 (+381)
chr15	55265915	55266017	Gm9920 (-152384), Col14a1 (-41784)
chr15	55357569	55357693	Mtbp (-199777), Col14a1 (+49881)
chr15	58254346	58254463	Fbxo32 (-39513), Klhl38 (+69764)
chr15	59106023	59106268	Sqle (-208935), Mtss1 (-24120)
chr15	59795821	59795943	Trib1 (+147532), 4933412E24Rik (+220736)
chr15	60141863	60141966	4933412E24Rik (-125297), Fam84b (+683165)
chr15	60824882	60825025	Fam84b (+126)
chr15	62079409	62079501	Myc (+94064)
chr15	63340544	63340932	Gsdmc (+468021)
chr15	65745615	65745714	Adcy8 (-823369), Efr3a (-41375)
chr15	66541425	66541525	Lrrc6 (-40565), Tmem71 (+19571)
chr15	67039448	67039593	Ndrg1 (-69881), St3gal1 (+74471)
chr15	73137088	73137392	Chrac1 (+46848), Ago2 (+47600)
chr15	74243652	74243747	Mroh5 (-404029), Bai1 (-272496)
chr15	74721080	74721214	Them6 (-87)
chr15	75841917	75842095	Zc3h3 (-91)
chr15	75940855	75941046	Zfp623 (-1)
chr15	77306653	77306829	Rbfox2 (+312)
chr15	77929013	77929178	Txn2 (-128)
chr15	78079218	78079412	Eif3d (-108491), Cacng2 (+40713)
chr15	78815402	78815566	Cdc42ep1 (-27163), Card10 (-12442)
chr15	81856190	81856277	Gm8444 (-12535), Tob2 (+2092)
chr15	85534320	85534462	Gm4825 (+23579), Wnt7b (+43679)
chr15	94628977	94629147	Tmem117 (-123)
chr15	95880848	95880987	Arid2 (-406655), A130051J06Rik (-89276)
chr15	96003288	96003548	Arid2 (-284155), A130051J06Rik (-211776)
chr15	96286674	96286911	Arid2 (-780)
chr15	96641585	96641768	Slc38a1 (+285)
chr15	96699675	96699813	Slc38a2 (-46)
chr15	98567627	98567819	4930415O20Rik (-3281), Ccnt1 (+3200)
chr15	99252002	99252177	Mcrs1 (-129)
chr15	102004384	102004528	Krt8 (-114)
chr15	102016825	102017138	Krt8 (-12640), Krt18 (-11234)
chr16	4726325	4726490	Hmox2 (+45)
chr16	4790134	4790310	Cdip1 (-232)
chr16	4879783	4879907	Ubald1 (+470)
chr16	8738886	8739032	Usp7 (-617)
chr16	8862382	8862609	1810013L24Rik (+32396)
chr16	9211666	9211809	1810013L24Rik (+381638), Grin2a (+783183)
chr16	10412129	10412257	Nubp1 (+245)
chr16	10838580	10838797	Rmi2 (+3630), Litaf (+154432)
chr16	13312560	13312815	Mkl2 (+56207), Parn (+355482)
chr16	13611503	13611689	Parn (+56574), Mkl2 (+355115)
chr16	13902991	13903184	Pdxdc1 (-67)
chr16	15958584	15958791	Mzt2 (-95341), 2310008H04Rik (+188163)
chr16	18836173	18836316	2510002D24Rik (-333)
chr16	23334274	23334373	BC106179 (-108956), Rtp1 (-94809)
chr16	24364377	24364583	Bcl6 (-375628), Lpp (-28870)
chr16	25407504	25407676	Trp63 (-276175), Tprg (+120773)
chr16	26065099	26065349	Leprel1 (+40560), Trp63 (+381459)
chr16	26581603	26581822	Il1rap (+9)
chr16	26590196	26590335	Il1rap (+8562), Gmnc (+399708)
chr16	29882733	29882844	Hes1 (-182551), Opa1 (+303409)
chr16	30045609	30045838	Hes1 (-19616), Opa1 (+466344)
chr16	30188018	30188179	Cpn2 (+79433), Hes1 (+122759)
chr16	31460079	31460248	Dlg1 (-203875), Bdh1 (+31416)
chr16	31603354	31603501	Dlg1 (-60611), Bdh1 (+174680)
chr16	32079105	32079443	Pak2 (+68)
chr16	34000754	34000941	Umps (-33810), Kalrn (+513200)
chr16	34573606	34573769	Ropn1 (-77500), Kalrn (-59640)
chr16	35116517	35116730	Adcy5 (-38253), Ptplb (+94203)
chr16	35742299	35742484	Dirc2 (+26964), Sema5b (+200821)
chr16	35983203	35983391	Kpna1 (-18)
chr16	36821593	36821750	Slc15a2 (-36710), Eaf2 (+6589)
chr16	36828235	36828439	Eaf2 (-76), Iqcb1 (-71)
chr16	37868258	37868380	Lrrc58 (-70)
chr16	37868474	37868688	Lrrc58 (+192)
chr16	39135915	39136069	Igsf11 (+233676)
chr16	43655280	43655429	Tigit (+8829), Zbtb20 (+34478)
chr16	43882499	43882578	Qtrtd1 (+7146), Drd3 (+120318)
chr16	44139659	44139892	Atp6v1a (-471), Naa50 (-110)
chr16	44347678	44347777	Spice1 (+607)
chr16	44724177	44724366	BC027231 (-29)
chr16	44724435	44724637	BC027231 (+235)
chr16	44745947	44746150	Gtpbp8 (+314)
chr16	45124913	45125080	Ccdc80 (+31385), Slc35a5 (+33709)
chr16	45662519	45662624	BC016579 (-8454), Tmprss7 (+31086)
chr16	45663746	45663914	BC016579 (-9712), Tmprss7 (+29828)
chr16	45742830	45742977	Abhd10 (+51)
chr16	47171880	47171998	Gm7275 (-901505), Pvrl3 (-674972)
chr16	50030626	50030702	Cd47 (+175046), Bbx (+401726)
chr16	50530250	50530385	Bbx (-97928), Ccdc54 (+60836)
chr16	50732467	50732589	5330426P16Rik (+215)
chr16	50736882	50737015	5330426P16Rik (-4206)
chr16	50841787	50841938	5330426P16Rik (-109120)
chr16	52061018	52061191	Cblb (+29556), Alcam (+392969)
chr16	52472234	52472406	Alcam (-18246)
chr16	55550991	55551203	Zpld1 (-253111), Nfkbiz (+287802)
chr16	55838839	55838983	Nfkbiz (-12)
chr16	56096619	56096753	Impg2 (-107652), Senp7 (+21277)
chr16	57121296	57121511	Tomm70a (-310)
chr16	57471975	57472209	Filip1l (+118999), Cmss1 (+134733)
chr16	57472394	57472510	Filip1l (+119359), Cmss1 (+134373)
chr16	57606777	57606908	Cmss1 (-18)
chr16	58548208	58548322	St3gal6 (-24839), Gm813 (+68713)
chr16	58670177	58670374	Cpox (+68)
chr16	59617301	59617484	Crybg3 (-61641), Arl6 (+21774)
chr16	60158414	60158625	Arl6 (-519353), Epha6 (+446728)
chr16	62754827	62754973	Nsun3 (+31877)
chr16	64779679	64779834	4930453N24Rik (-8596), Zfp654 (+6564)
chr16	64836200	64836346	Zfp654 (-49952), Cggbp1 (-15723)
chr16	64852128	64852339	Cggbp1 (+238)
chr16	72409970	72410079	Robo1 (-253124)
chr16	73031122	73031314	Robo1 (+368069)
chr16	73155587	73155726	Robo1 (+492508)
chr16	76372972	76373273	Nrip1 (+704)
chr16	77530223	77530459	Gm11146 (+71753), Usp25 (+516272)
chr16	79878172	79878434	Tmprss15 (-787211)
chr16	80272870	80273034	Ncam2 (-927745)
chr16	80301215	80301361	Ncam2 (-899409)
chr16	80523307	80523490	Ncam2 (-677298)
chr16	84698858	84698987	Mrpl39 (+36819)
chr16	85168632	85169034	Atp5j (-333208), App (+4874)
chr16	85173663	85173836	App (-43)
chr16	85756197	85756437	Cyyr1 (-205900), Adamts1 (+46796)
chr16	85827194	85827293	Adamts1 (-24131), Adamts5 (+73881)
chr16	86389108	86389319	N6amt1 (-964971), Adamts5 (-488089)
chr16	87891887	87892109	2810407A14Rik (+107923), Grik1 (+164178)
chr16	87915295	87915393	2810407A14Rik (+131269), Grik1 (+140832)
chr16	88412373	88412522	Grik1 (-356272), Cldn17 (+94530)
chr16	88425692	88425826	Grik1 (-369583), Cldn17 (+81219)
chr16	88563444	88563697	Cldn8 (-388)
chr16	90412520	90412659	1110008E08Rik (-141574), Hunk (+26193)
chr16	91551361	91551510	Ifngr2 (+4364), Tmem50b (+46364)
chr16	92039583	92039756	Atp5o (-107983), Mrps6 (-18600)
chr16	92234679	92234849	Kcne2 (-57625), Slc5a3 (+176442)
chr16	92609372	92609589	Clic6 (+111347), Runx1 (+216585)
chr16	92624009	92624215	Clic6 (+125978), Runx1 (+201954)
chr16	92653977	92654182	Clic6 (+155946), Runx1 (+171986)
chr16	92697290	92697445	Runx1 (+128698), Clic6 (+199234)
chr16	94115035	94115138	Sim2 (+29827), Hlcs (+198476)
chr16	94290210	94290420	Hlcs (+23248), Sim2 (+205055)
chr16	95814613	95814786	Ets2 (+112625), Psmg1 (+176260)
chr16	96361555	96361743	Igsf5 (-19)
chr16	97401834	97402038	Bace2 (+45208), Mx1 (+60970)
chr16	97659501	97659665	Tmprss2 (-48388), Ripk4 (+104154)
chr16	97670714	97670929	Tmprss2 (-59627), Ripk4 (+92915)
chr16	97679396	97679567	Tmprss2 (-68287), Ripk4 (+84255)
chr16	97763755	97763928	Ripk4 (-105)
chr16	97997009	97997131	B230307C23Rik (-253)
chr17	3084109	3084213	Scaf8 (-30811)
chr17	6948720	6948830	Rsph3b (-419)
chr17	7911464	7911585	Fndc1 (-106551), Tagap (-14475)
chr17	8165083	8165240	Fgfr1op (-339)
chr17	8283995	8284113	Mpc1 (+292)
chr17	10319676	10319821	Qk (-388), Qk (+480)
chr17	12992253	12992374	Wtap (+183)
chr17	13091677	13091785	Tcp10b (+30607), Unc93a (+40060)
chr17	20807975	20808153	Vmn1r228 (-30563), Vmn1r229 (-6431)
chr17	23694512	23694741	Pkmyt1 (-31709), Cldn9 (-10601)
chr17	23738207	23738340	Paqr4 (+2056), Pkmyt1 (+11938)
chr17	24073424	24073655	Kctd5 (-55)
chr17	24665988	24666077	Zfp598 (-3719)
chr17	25273438	25273541	Ube2i (+424)
chr17	25579036	25579182	Lmf1 (-68)
chr17	26932892	26933062	Phf1 (-150)
chr17	27038362	27038482	Itpr3 (-18882), Bak1 (-9413)
chr17	27909106	27909283	Anks1 (-145), Taf11 (+47)
chr17	30004564	30004773	Zfand3 (-418)
chr17	34655652	34655939	Tnxb (-14739), Atf6b (+8616)
chr17	35979683	35979849	Gnl1 (-85), Prr3 (+470)
chr17	36257759	36257902	Rpp21 (+238)
chr17	36271563	36271739	Trim39 (-84)
chr17	42939621	42939755	Tnfrsf21 (-76867), Cd2ap (-63264)
chr17	46496624	46496838	Dnph1 (-58)
chr17	47439547	47439836	1700001C19Rik (-2317)
chr17	50076965	50077220	Rftn1 (+113581), Kif6 (+461921)
chr17	50678062	50678248	Plcl2 (+168608), Tbc1d5 (+501194)
chr17	50685121	50685268	Plcl2 (+175648), Tbc1d5 (+494154)
chr17	54138580	54138722	Sult1c1 (-147977), Slc5a7 (+160383)
chr17	56005543	56005707	Mpnd (-3576), Stap2 (-55)
chr17	56584449	56584617	Safb (-526), Safb2 (+52)
chr17	62063508	62063681	Efna5 (+543112)
chr17	63863502	63863617	A930002H24Rik (+231)
chr17	66111493	66111600	Wash (+1)
chr17	66510299	66510505	Soga2 (-60652), Rab12 (+9268)
chr17	66519708	66519826	Rab12 (-97)
chr17	66610142	66610347	Themis3 (-15624), Ptprm (+744214)
chr17	68711107	68711267	Tmem200c (-125949), L3mbtl4 (+437390)
chr17	70332646	70332904	Dlgap1 (-92019), A330050F15Rik (+893449)
chr17	71165142	71165330	Lpin2 (-39440), Myom1 (+145668)
chr17	73142523	73142731	Lclat1 (+34633), Capn13 (+256669)
chr17	74819721	74819843	Ltbp1 (-185786), Ttc27 (+102032)
chr17	75307153	75307434	Rasgrp3 (-128611), Ltbp1 (+301726)
chr17	75477193	75477314	Rasgrp3 (+41349), Fam98a (+74692)
chr17	75916802	75916918	Fam98a (-364914)
chr17	77245124	77245295	Crim1 (-955038)
chr17	79949983	79950213	Atl2 (-54070), Hnrpll (+112236)
chr17	80224331	80224484	Gemin6 (-33)
chr17	80772641	80772843	Tmem178 (-171890), Map4k3 (-44649)
chr17	80795583	80795735	Tmem178 (-148973), Map4k3 (-67566)
chr17	81429428	81429649	Thumpd2 (-364454), Gm11096 (-12224)
chr17	83376967	83377081	Eml4 (+26093), Cox7a2l (+137309)
chr17	83861862	83861987	Haao (-15135), Zfp36l2 (+326022)
chr17	83999171	83999527	Haao (-152559), Zfp36l2 (+188598)
chr17	84156952	84157073	Haao (-310223), Zfp36l2 (+30934)
chr17	84187944	84188195	Zfp36l2 (-123)
chr17	87523754	87523915	Epcam (-112144), Calm2 (-76900)
chr17	88195438	88195666	Foxn2 (-245159), Fbxo11 (-130261)
chr17	89963089	89963229	Gm10184 (-52710)
chr18	3119041	3119183	Vmn1r238 (+4300)
chr18	6086471	6086651	Arhgap12 (+49537), Zeb1 (+494701)
chr18	7868793	7868905	Wac (-348)
chr18	14773092	14773226	Taf4b (-10086), Psma8 (+67008)
chr18	15281740	15281864	Kctd1 (-218220), Aqp4 (+121882)
chr18	20034534	20034704	Dsc3 (-32522), Dsc2 (+24935)
chr18	20375270	20375550	Dsg1b (-1319)
chr18	23804131	23804262	Mapre2 (+213)
chr18	24095359	24095532	Zfp191 (-74636), Ino80c (+26507)
chr18	25540547	25540733	Celf4 (+213343), AW554918 (+371620)
chr18	26015733	26015848	Celf4 (-261808)
chr18	26180728	26181089	Celf4 (-426926)
chr18	29602562	29602975	Pik3c3 (-669978)
chr18	30518968	30519168	Pik3c3 (+246321), Rit2 (+798065)
chr18	31788990	31789190	Polr2d (-69)
chr18	32837126	32837309	Wdr36 (-7)
chr18	34007320	34007478	Epb4.1l4a (-193)
chr18	34860449	34860587	Egr1 (+695)
chr18	35498880	35498998	Sil1 (-14)
chr18	36281373	36281457	Pura (+318)
chr18	36328745	36329015	Cystm1 (-19894), Pura (+47783)
chr18	37924397	37924541	Diap1 (+11007), Pcdhga11 (+104923)
chr18	38296938	38297118	Rnf14 (+223)
chr18	38746928	38747026	9630014M24Rik (+145443), Fgf1 (+171794)
chr18	39397474	39397686	Nr3c1 (+93094), Arhgap26 (+404435)
chr18	42053534	42053686	Sh3rf2 (-57)
chr18	46327490	46327620	Ccdc112 (-15627), Fem1c (+198416)
chr18	46741740	46741912	Atg12 (-247), Ap3s1 (-91)
chr18	47330105	47330232	Sema6a (+38661), Commd10 (+371307)
chr18	51574728	51574983	Gm4950 (+291025), Prr16 (+456958)
chr18	55058934	55059076	Zfp608 (-68825)
chr18	57354606	57354796	Prrc1 (-32)
chr18	57698286	57698530	Slc12a2 (-180270), 1700011I03Rik (+164628)
chr18	57698550	57698735	Slc12a2 (-180035), 1700011I03Rik (+164863)
chr18	59078633	59078732	Chsy3 (-96718), A730017C20Rik (+16401)
chr18	60392934	60393163	Iigp1 (+17020), Smim3 (+108934)
chr18	61224392	61224503	Pde6a (+3966), Rps2-ps10 (+35539)
chr18	61726282	61726445	Grpel2 (-33)
chr18	62015863	62016068	Sh3tc2 (+62891), Adrb2 (+163993)
chr18	62203928	62204132	Htr4 (-120174), Gm9949 (+23904)
chr18	63708519	63708655	Wdr7 (-108)
chr18	65025772	65025934	Nedd4l (+138097), Alpk2 (+368034)
chr18	67641272	67641403	Psmg2 (-261), Cep76 (-2)
chr18	68059096	68059208	Ldlrad4 (+125895), Fam210a (+241181)
chr18	68160147	68160235	Fam210a (+140142), Ldlrad4 (+226934)
chr18	69925824	69925972	Ccdc68 (+432)
chr18	74545540	74545691	Acaa2 (-233581), Myo5b (+103079)
chr18	75357964	75358171	Smad7 (-9461), Dym (+339296)
chr18	76110808	76111008	Smad2 (-130672), Zbtb7c (+290730)
chr18	79412671	79412797	Pard6g (-634161), Setbp1 (-303343)
chr18	82161260	82161376	Galr1 (+245459)
chr18	84927980	84928088	Fbxo15 (-7124), Cyb5 (+76696)
chr18	85697958	85698301	Timm21 (-746606), Neto1 (-696822)
chr18	87017767	87017970	Gm5096 (-738417), Cbln2 (+305804)
chr18	88125388	88125535	Gm5096 (+369176), Socs6 (+768860)
chr18	88893940	88894080	Socs6 (+312)
chr18	88927452	88927592	Rttn (-44268), Socs6 (-33200)
chr18	90341597	90341773	Dok6 (-572157), Tmx3 (-168469)
chr18	90551225	90551511	Tmx3 (+41214)
chr19	3225536	3225750	Mrpl21 (-57258)
chr19	3820078	3820242	Chka (-31637), Suv420h1 (+52739)
chr19	4756371	4756623	Rbm4b (-74)
chr19	4928297	4928404	Dpp3 (-64)
chr19	5038769	5038888	Brms1 (-2575), B3gnt1 (+3)
chr19	5106940	5107099	Rab1b (-24)
chr19	5447527	5447743	Fosl1 (-68)
chr19	5846683	5846827	Scyl1 (-75354), Frmd8 (+28519)
chr19	7341503	7341634	Mark2 (-136)
chr19	8774436	8774574	Tmem179b (-38)
chr19	8953660	8953780	Tut1 (-130)
chr19	9829011	9829181	Stxbp3b (-269848), Scgb2a2 (-18520)
chr19	9837066	9837168	Stxbp3b (-277869), Scgb2a2 (-10499)
chr19	10688736	10688911	Vps37c (+9)
chr19	12595959	12596082	Gm4952 (-3995)
chr19	15984908	15985112	Cep78 (-21)
chr19	17256501	17256638	Gcnt1 (+100097), Prune2 (+300452)
chr19	18631393	18631542	Nmrk1 (-482), Ostf1 (+321)
chr19	18811347	18811519	Trpm6 (+61450), Rorb (+189684)
chr19	20654207	20654414	Aldh1a1 (+52350), Aldh1a7 (+73251)
chr19	21603978	21604174	Gm3443 (+48402), 1110059E24Rik (+48900)
chr19	21773738	21773920	Tmem2 (-4513)
chr19	23135566	23135758	Klf9 (-5564), Trpm3 (+996543)
chr19	24174127	24174361	Tjp2 (+50782), 1700021P04Rik (+109451)
chr19	32210914	32211124	Asah2 (-149550), Sgms1 (+138297)
chr19	32389095	32389253	Sgms1 (-39858), Rpl9-ps6 (+77401)
chr19	32486437	32486544	Minpp1 (+722)
chr19	32978457	32978605	Pten (+221034), Rnls (+413734)
chr19	34878272	34878452	Slc16a12 (-131073), Pank1 (+1093)
chr19	38973786	38973973	Cyp2c55 (-33139), Hells (+42965)
chr19	40626044	40626241	Entpd1 (-33627), Tctn3 (-13910)
chr19	41347532	41347613	Tm9sf3 (-83569), Pik3ap1 (+37497)
chr19	41829900	41830040	Arhgap19 (-27923), Frat2 (+18162)
chr19	41911835	41911963	Pgam1 (+28)
chr19	42045366	42045490	Hoga1 (-404)
chr19	42518698	42518848	R3hcc1l (+14)
chr19	48782429	48782644	Sorcs3 (+576512)
chr19	48864290	48864585	Sorcs3 (+658413)
chr19	48995313	48995494	Sorcs3 (+789379)
chr19	50604017	50604132	Rpl13a-ps1 (-573340), Sorcs1 (+74571)
chr19	55865830	55866107	Habp2 (-421953), Tcf7l2 (+124159)
chr19	56588461	56588597	Adrb1 (-133843), Nhlrc2 (+40268)
chr19	56939948	56940137	Vwa2 (+65794), Afap1l2 (+68167)
chr19	58482170	58482251	Ccdc172 (-29791), Gfra1 (-26813)
chr2	5318831	5319007	Ccdc3 (+181143), Camk1d (+395596)
chr2	6213258	6213409	Echdc3 (-301)
chr2	6320293	6320482	Echdc3 (-107355), Usp6nl (-32345)
chr2	9889369	9889480	9230102O04Rik (-5432), Taf3 (+159171)
chr2	11399047	11399188	Pfkfb3 (+102972), Prkcq (+226736)
chr2	11458022	11458138	Pfkfb3 (+44010), Prkcq (+285698)
chr2	11778151	11778305	Fbxo18 (-646), Ankrd16 (-263)
chr2	20547832	20547989	Etl4 (+257998), Arhgap21 (+419810)
chr2	24479894	24480069	Pax8 (-4383)
chr2	25193549	25193653	Tor4a (+3285), Nrarp (+12843)
chr2	25332491	25332765	Man1b1 (-101)
chr2	27009765	27009889	Cacfd1 (-99)
chr2	27427073	27427211	Vav2 (-109)
chr2	28517384	28517524	Ralgds (-16088), Gm10134 (+11359)
chr2	28523848	28524026	Ralgds (-9605), Gm10134 (+17842)
chr2	30474209	30474401	Ier5l (-106)
chr2	32381855	32382044	1110008P14Rik (-12)
chr2	32428357	32428578	Naif1 (-21989), Ptges2 (+32572)
chr2	45714073	45714258	Zeb2 (-600887)
chr2	45777548	45777727	Zeb2 (-664359)
chr2	49452882	49453037	Kif5c (-166338), Epc2 (+1474)
chr2	49815847	49816037	Lypd6 (-250522), Lypd6b (+28254)
chr2	51946399	51946611	Rbm43 (-11342), Nmi (+26719)
chr2	52072741	52072859	Rif1 (-37)
chr2	52885211	52885355	Fmnl2 (+27415), Prpf40a (+305942)
chr2	57149850	57149999	Gpd2 (-87753), Nr4a2 (-34887)
chr2	58174723	58174869	Cytip (-14301), Acvr1c (+183099)
chr2	58175995	58176134	Cytip (-15570), Acvr1c (+181830)
chr2	58195504	58195732	Cytip (-35123), Acvr1c (+162277)
chr2	59161807	59161933	Ccdc148 (-1187), Pkp4 (+1020)
chr2	59431926	59432126	Dapl1 (-52627), Pkp4 (+271176)
chr2	60171916	60172067	Baz2b (-46295), March7 (-37895)
chr2	60639698	60639839	Pla2r1 (-86461), Itgb6 (+33942)
chr2	62334037	62334169	Dpp4 (+78128), Slc4a10 (+287458)
chr2	62390945	62391129	Dpp4 (+21194), Slc4a10 (+344392)
chr2	62935572	62935708	Kcnh7 (+248638), Gca (+271355)
chr2	63914690	63914819	Kcnh7 (-730477), Fign (+183257)
chr2	65237813	65237995	Cobll1 (+722)
chr2	65441657	65441816	Slc38a11 (-77711), Scn3a (+125890)
chr2	65557854	65558020	Slc38a11 (-193911), Scn3a (+9690)
chr2	68082437	68082569	B3galt1 (-35210), Xirp2 (+636501)
chr2	69446039	69446359	Dhrs9 (+65754), Lrp2 (+139866)
chr2	72980448	72980627	Sp3 (-92)
chr2	74001776	74001924	Atp5g3 (-90525), Lnp (+577098)
chr2	76369954	76370060	Rbm45 (+23)
chr2	76610812	76610930	Prkra (+37144), Osbpl6 (+204333)
chr2	78413054	78413260	Cwc22 (-466782), Ube2e3 (-455890)
chr2	78788389	78788540	Cwc22 (-842090), Ube2e3 (-80582)
chr2	80257326	80257457	Pde1a (-128453), Prdx6b (-35078)
chr2	81464221	81464320	Zfp804a (-588951), Nup35 (+825455)
chr2	81563317	81563500	Zfp804a (-489813), Nup35 (+924593)
chr2	85124007	85124107	Aplnr (-12303), Tnks1bp1 (+73597)
chr2	85172428	85172553	Lrrc55 (+24208), Aplnr (+36131)
chr2	88173142	88173241	Olfr1167 (-23109), Olfr1168 (-11687)
chr2	91182966	91183139	Madd (+765)
chr2	92008339	92008563	Dgkz (-58024), Creb3l1 (+16051)
chr2	94849196	94849331	Api5 (-411128)
chr2	99455420	99455747	Gm10800 (-788283)
chr2	102806194	102806602	Cd44 (+95227), Slc1a2 (+147739)
chr2	103285674	103285858	Ehf (+17512), Apip (+212091)
chr2	103566156	103566353	Abtb2 (-55)
chr2	103706318	103706482	Nat10 (+54870), Abtb2 (+140090)
chr2	105252072	105252245	0610012H03Rik (+27839), Rcn1 (+147160)
chr2	108404312	108404422	Mettl15 (+873923)
chr2	109281183	109281335	Mettl15 (-2969), Kif18a (+521)
chr2	110004701	110004901	Ccdc34 (-13016), Lgr4 (+87154)
chr2	110191913	110192069	Bbox1 (+113750), Ccdc34 (+174174)
chr2	112243993	112244111	Lpcat4 (+4584), Nutm1 (+15239)
chr2	114201338	114201511	Zfp770 (+44)
chr2	115581303	115581425	BC052040 (-352)
chr2	115581549	115581786	BC052040 (-48)
chr2	118256650	118256796	Fsip1 (+243)
chr2	118814102	118814197	Knstrn (+147)
chr2	119167084	119167294	Gchfr (-584)
chr2	119208741	119209025	Dnajc17 (-88), Zfyve19 (+249)
chr2	119263021	119263381	Rhov (+8071), Spint1 (+25648)
chr2	119477863	119478057	Ino80 (-273)
chr2	122356199	122356423	Shf (+12607), Duox1 (+40639)
chr2	122637747	122637839	AA467197 (-57)
chr2	124764245	124764386	Slc24a5 (-303808), Sema6d (+153743)
chr2	124764618	124764782	Slc24a5 (-303424), Sema6d (+154127)
chr2	125302207	125302445	Gm9913 (-202763), Dut (+55136)
chr2	126933048	126933149	Sppl2a (+136)
chr2	127208207	127208402	Snrnp200 (-94), 1810024B03Rik (-25)
chr2	129800377	129800608	Stk35 (-24)
chr2	130664291	130664428	Itpa (-3250), Ddrgk1 (+299)
chr2	131404013	131404141	Smox (-87866), Rnf24 (-51196)
chr2	131909803	131910071	Prnd (-20), Prnp (+9)
chr2	140819858	140820051	Flrt3 (-148486)
chr2	142197988	142198084	Kif16b (+703495)
chr2	142393633	142393781	Kif16b (+507824)
chr2	144279938	144280155	Snx5 (-9141), Ovol2 (+52099)
chr2	145735126	145735334	Rin2 (-50886), Slc24a3 (+490258)
chr2	146295862	146295983	Insm1 (+74002), Ralgapa2 (+216081)
chr2	147704272	147704437	Pax1 (+339361), Foxa2 (+342614)
chr2	147927026	147927152	Foxa2 (+119880), Pax1 (+562095)
chr2	148851158	148851376	9230104L09Rik (-333)
chr2	149158592	149158678	Cst10 (-246614), Gm10750 (-141398)
chr2	149680237	149680540	Syndig1 (-150454), Cst10 (+275140)
chr2	150766658	150766806	Pygb (-20003), Entpd6 (+17690)
chr2	151002786	151002938	Ninl (+6536), Gins1 (+93268)
chr2	152226467	152226609	Csnk2a1 (-301)
chr2	152332350	152332762	Rbck1 (-144)
chr2	152736144	152736284	Id1 (-37)
chr2	152830578	152830717	Bcl2l1 (+18)
chr2	153428658	153428792	4930404H24Rik (-64065), Asxl1 (+82880)
chr2	153436718	153436838	4930404H24Rik (-56012), Asxl1 (+90933)
chr2	154408044	154408222	Snta1 (-34)
chr2	155236411	155236607	Dynlrb1 (-26)
chr2	155357362	155357522	Pigu (-12)
chr2	155369659	155369809	Pigu (-12304), Trp53inp2 (-12080)
chr2	156052960	156053078	Fer1l4 (-72)
chr2	156862922	156863015	1110008F13Rik (-159)
chr2	156863055	156863236	1110008F13Rik (+18)
chr2	156992072	156992254	Ndrg3 (-120)
chr2	157411314	157411477	Src (-12897), Manbal (+43802)
chr2	157737303	157737482	Ctnnbl1 (-8)
chr2	158409627	158409922	Ralgapb (-78)
chr2	161144856	161145048	Chd6 (-35930)
chr2	161549702	161549903	Chd6 (-440781)
chr2	161570359	161570647	Chd6 (-461481)
chr2	162931144	162931270	Srsf6 (-321)
chr2	163602215	163602325	Ttpal (-44)
chr2	164513501	164513726	Wfdc2 (-48965), Pigt (+16094)
chr2	165034785	165034989	Ncoa5 (-20)
chr2	165388260	165388353	Zfp334 (-48)
chr2	165655179	165655339	Eya2 (-39)
chr2	167932085	167932385	Ptpn1 (-92)
chr2	168955561	168955717	Zfp64 (-367)
chr2	169586805	169586932	Gm11011 (+876)
chr2	169616488	169616645	Gm11011 (-28822), Tshz2 (-17109)
chr2	170147787	170147984	Zfp217 (-16666), Bcas1 (+279942)
chr2	173321327	173321467	1700021F07Rik (-201189), Pmepa1 (-44864)
chr2	174075865	174076024	Stx16 (-977)
chr2	174295458	174295552	Gnas (-2354)
chr2	174327407	174327526	Nelfcd (-88337), Gnas (+29608)
chr2	174941988	174942073	Gm14444 (-68288), Edn3 (+181412)
chr2	177376622	177376815	Gm14412 (-52412), Gm14418 (+17980)
chr2	177779917	177780104	Gm14322 (+17113), Gm14325 (+60307)
chr2	181187187	181187357	Ppdpf (+25)
chr3	5575841	5575998	Pex2 (+230)
chr3	8265935	8266096	Il7 (-652589), Stmn2 (-243511)
chr3	10022566	10022733	Gm9833 (-65523), Fabp5 (+10102)
chr3	10366832	10367077	Chmp4c (+48)
chr3	12920037	12920148	Ralyl (-856755)
chr3	14381815	14381941	Slc7a12 (-98819), Ralyl (+435506)
chr3	14450984	14451127	Slc7a12 (-29641), Ralyl (+504684)
chr3	14653538	14653669	Car13 (+11877), Car1 (+154761)
chr3	15072609	15072749	Car2 (+186253), Gm9733 (+259623)
chr3	21667486	21667629	Tbl1xr1 (-409094)
chr3	21895647	21895824	Tbl1xr1 (-180916)
chr3	24239541	24239786	Gm7536 (-93382)
chr3	30246614	30246761	Mecom (-233532), Gm10258 (+23259)
chr3	31259985	31260085	Slc7a14 (+50343), Cldn11 (+110089)
chr3	35133631	35133789	Atp11b (-620424), Sox2 (+483705)
chr3	37687214	37687478	Gm5148 (+36983), Spry1 (+47266)
chr3	37907453	37907676	Gm5148 (-183236), Ankrd50 (+577279)
chr3	40847114	40847205	Mfsd8 (-275)
chr3	50388341	50388566	Pcdh18 (-631138), Slc7a11 (+55159)
chr3	51092377	51092633	Slc7a11 (-648892), Ccrn4l (-131942)
chr3	52046187	52046373	Maml3 (+58611), Gm10729 (+352509)
chr3	52268263	52268451	Foxo1 (+20)
chr3	54170829	54170999	Postn (-190211), Trpc4 (+14857)
chr3	54735006	54735174	Alg5 (-449), Exosc8 (+303)
chr3	55089447	55089600	Ccna1 (-34469), Spg20 (-22642)
chr3	56877164	56877312	Nbea (-693537), F830104G03Rik (+13355)
chr3	57344262	57344472	Tm4sf4 (-80947), Tm4sf1 (-49478)
chr3	57736199	57736328	Rnf13 (+198)
chr3	58322425	58322580	Pfn2 (-474939), Tsc22d2 (-93186)
chr3	60045445	60045541	Sucnr1 (-36376), Aadac (+13730)
chr3	61345857	61345945	Rap2b (-18606), P2ry1 (+343106)
chr3	62801194	62801290	Mme (-494630), Gpr149 (-196102)
chr3	63893812	63893982	Plch1 (-42906), E130311K13Rik (+35575)
chr3	65666212	65666330	Lekr1 (+43)
chr3	66973779	66973907	Veph1 (-677006), Shox2 (+7928)
chr3	68252377	68252584	Il12a (-438163), Schip1 (+187679)
chr3	68765396	68765545	1110032F04Rik (-104115), Il12a (+74827)
chr3	71601210	71601373	NONE
chr3	71626332	71626480	NONE
chr3	71741101	71741192	NONE
chr3	73435366	73435644	Slitrk3 (-378562), Bche (+272910)
chr3	75942414	75942511	Golim4 (+14466), Serpini1 (+384916)
chr3	77052003	77052121	Fstl5 (+977792)
chr3	77742247	77742390	NONE
chr3	77744515	77744696	NONE
chr3	79181665	79181818	Rapgef2 (-35867), Fnip2 (+385937)
chr3	79586915	79587076	Ppid (-4369)
chr3	79849724	79849828	Fam198b (-34757), Tmem144 (-7114)
chr3	81010005	81010139	Glrb (-96412), Pdgfc (-26344)
chr3	81036636	81036990	Pdgfc (+397)
chr3	81197723	81198011	Pdgfc (+161451), Gm9989 (+726596)
chr3	81711752	81711898	Gm9989 (+212638), Pdgfc (+675409)
chr3	81932526	81932661	Ctso (-7)
chr3	84429418	84429629	Trim2 (-169712), Fhdc1 (+49967)
chr3	84480467	84480557	Fhdc1 (-1021)
chr3	88177664	88177850	Mef2d (+35385), Rhbg (+76952)
chr3	88336206	88336372	Tmem79 (-1785), Smg5 (+29)
chr3	90612973	90613191	S100a6 (+188)
chr3	92106647	92106805	Lor (-23584), Prr9 (+17221)
chr3	92815081	92815264	Lce1k (-7282), Kprp (+12074)
chr3	93447306	93447520	Tchhl1 (-21341), Tchh (+5083)
chr3	93556064	93556285	Tdpoz4 (-240223), S100a10 (+1095)
chr3	94649258	94649540	Gm10972 (+6287), Tuft1 (+9472)
chr3	94758601	94758738	Cgn (+27822), Selenbp2 (+65114)
chr3	94837317	94837426	Pogz (-195)
chr3	96576816	96576915	Gm16253 (-118)
chr3	101406224	101406426	Igsf3 (+29200), Atp1a1 (+198278)
chr3	104359644	104359799	Magi3 (-139619), Gm5546 (+6891)
chr3	105895384	105895601	Adora3 (-8930), Adora3 (+24586)
chr3	105959179	105959329	Wdr77 (-115), Atp5f1 (+845)
chr3	106489018	106489156	Dram2 (-58711), Dennd2d (+3037)
chr3	107333944	107334108	Rbm15 (-737)
chr3	107631653	107631881	Strip1 (-57), Gm10961 (+445)
chr3	108554630	108554845	Tmem167b (+7728), 1700013F07Rik (+17197)
chr3	109010933	109011178	Gm9857 (-70611), Fam102b (+16551)
chr3	109726883	109727167	Vav3 (+386372), Ntng1 (+408483)
chr3	110250551	110250673	Prmt6 (+381)
chr3	111872684	111872921	NONE
chr3	115673863	115674050	S1pr1 (+41098), Olfm3 (+592992)
chr3	116414661	116414835	Gpr88 (-161264), Cdc14a (+9284)
chr3	116425037	116425182	Cdc14a (-1078)
chr3	116848280	116848418	Agl (-40183), Frrs1 (-29878)
chr3	117038666	117038829	Palmd (-69761), 1700061I17Rik (+39017)
chr3	117794504	117794798	Snx7 (+74285), 4833424O15Rik (+219291)
chr3	121635672	121635838	Slc44a3 (-103411), A730020M07Rik (+7730)
chr3	122206314	122206580	Gclm (-39110), Abca4 (+162004)
chr3	122510069	122510283	Bcar3 (+90396), Fnbp1l (+109377)
chr3	122521351	122521582	Fnbp1l (+98086), Bcar3 (+101687)
chr3	122620719	122620915	Fnbp1l (-1264)
chr3	122888678	122888789	Fabp2 (-6338), Pde5a (+159576)
chr3	126044456	126044578	Arsj (-319310), Ugt8a (-105967)
chr3	126991186	126991362	Ank2 (+7187), Camk2d (+393931)
chr3	129166789	129167000	Pitx2 (-46780)
chr3	129213771	129213970	Pitx2 (+196)
chr3	129571678	129571981	Elovl6 (+39444), Egf (+183492)
chr3	130800119	130800251	Lef1 (-310286), Rpl34 (-69848)
chr3	131541419	131541529	Sgms2 (-196541), Papss1 (-23294)
chr3	132656022	132656266	Gm5549 (+21419), Aimp1 (+27735)
chr3	133310341	133310698	Ppa2 (+410)
chr3	133317373	133317508	Ppa2 (+7331), Tet2 (+226949)
chr3	135798828	135798938	Slc39a8 (-26907), Gm9799 (+71545)
chr3	136769665	136769838	Emcn (-571315), Ppp3ca (+98982)
chr3	137712724	137712912	H2afz (-151669), Ddit4l (+89146)
chr3	137838195	137838294	H2afz (-26242), Ddit4l (+214573)
chr3	137865632	137865765	Dnajb14 (-1976)
chr3	137991271	137991440	1110002E22Rik (-73696), Dapp1 (-9811)
chr3	138442699	138442815	Adh5 (-336)
chr3	138526891	138527038	Eif4e (+774)
chr3	138739103	138739462	Tspan5 (-2912)
chr3	141464861	141464968	Unc5c (-649)
chr3	142279148	142279366	Bmpr1b (-296993), Pdlim5 (+116439)
chr3	144089752	144089958	Lmo4 (+115365)
chr3	144669519	144669608	Sh3glb1 (+50759), Sep15 (+99138)
chr3	145114307	145114490	Odf2l (-4190)
chr3	145118695	145118833	Odf2l (+175)
chr3	145420588	145420788	Znhit6 (-155520), Col24a1 (+128216)
chr3	145798900	145799137	Bcl10 (-125359), Ddah1 (+40344)
chr3	145876235	145876365	Bcl10 (-48078), Ddah1 (+117625)
chr3	145964557	145964701	Syde2 (-23241), 2410004B18Rik (+26615)
chr3	145988243	145988790	Syde2 (+647)
chr3	148431215	148431360	Lphn2 (+523347)
chr3	149057309	149057464	Lphn2 (-102752), Gm9912 (+128108)
chr3	152047627	152047744	Ptgfr (-210056), Gipc2 (+118544)
chr3	152165873	152165983	Gipc2 (+302)
chr3	152569012	152569247	Ak5 (+99010), Zzz3 (+173127)
chr3	152714036	152714144	Pigk (-23)
chr3	155875710	155875956	Negr1 (-685961), Lrriq3 (+782399)
chr3	155962474	155962816	Negr1 (-599149), Lrriq3 (+869211)
chr3	156999512	156999722	4930566N20Rik (+209243), Negr1 (+437823)
chr3	157934519	157934726	Ankrd13c (-12843), Cth (-9546)
chr4	3069522	3069616	Vmn1r2 (-102514)
chr4	3083419	3083531	Vmn1r2 (-88608)
chr4	4833915	4834113	Fam110b (-810107), Impad1 (-40659)
chr4	10874584	10874662	2610301B20Rik (+125)
chr4	11253973	11254095	Ints8 (+224)
chr4	11387228	11387386	Esrp1 (-524)
chr4	12959503	12959727	Runx1t1 (-791682), Fam92a (-787600)
chr4	15265968	15266207	Tmem64 (+257)
chr4	16199634	16199757	Ripk2 (-36049)
chr4	21745871	21746007	Ccnc (+18213), Tstd3 (+21273)
chr4	21767130	21767272	Tstd3 (+11)
chr4	23703693	23703870	Mms22l (-792669)
chr4	24966361	24966563	Gpr63 (-6957), Ndufaf4 (+68379)
chr4	27344586	27344736	Manea (-997770)
chr4	28815427	28815621	Epha7 (+2393)
chr4	32337774	32338036	D130062J21Rik (+94172), Gja10 (+264855)
chr4	33188908	33189038	Pm20d2 (+460)
chr4	33189420	33189591	Pm20d2 (-73)
chr4	34556232	34556393	Akirin2 (+5376), Orc3 (+58631)
chr4	34730164	34730279	1700003M02Rik (-44)
chr4	34882964	34883087	Zfp292 (-66)
chr4	34886586	34886782	Zfp292 (-3724)
chr4	35099918	35100135	Ifnk (-52029), Cga (+206248)
chr4	36950475	36950611	NONE
chr4	39088433	39088537	1700009N14Rik (-361810)
chr4	40700370	40700560	Aptx (+2449), Tmem215 (+228285)
chr4	40908463	40908618	B4galt1 (-54536), Spink4 (-11511)
chr4	43058880	43059023	Unc13b (-121)
chr4	43442072	43442268	Tesk1 (+231)
chr4	43493323	43493407	Ccdc107 (+3)
chr4	43562520	43562691	Tln1 (-184), Creb3 (+274)
chr4	44072632	44072834	Gne (+11444), Clta (+60055)
chr4	44281740	44281892	Rnf38 (-114208), Melk (-19060)
chr4	44756200	44756348	Zcchc7 (-294)
chr4	45165602	45165731	Tomm5 (-57559), Frmpd1 (-38258)
chr4	45489797	45489951	Slc25a51 (-81108), Shb (+40456)
chr4	45530701	45530983	Shb (-512)
chr4	45531290	45531434	Shb (-1032)
chr4	46777887	46778081	Tbc1d2 (-127775), Gabbr2 (+213889)
chr4	48042881	48043030	Nr4a3 (-2197)
chr4	53431820	53432040	Abca1 (-272035), Slc44a1 (-8483)
chr4	53452136	53452296	Fsd1l (-179255), Slc44a1 (+11803)
chr4	55707951	55708229	Klf4 (-175624)
chr4	56499946	56500213	Klf4 (-967614), Actl7b (+241345)
chr4	56802506	56802668	Ikbkap (-256), BC026590 (+238)
chr4	56947432	56947576	Tmem245 (-93)
chr4	59239373	59239510	Ugcg (+50185), Susd1 (+199191)
chr4	59331739	59331895	Susd1 (+106816), Ugcg (+142560)
chr4	60081779	60081862	Mup7 (-11346), Mup2 (+58076)
chr4	62200316	62200492	Mup21 (-49541), Zfp37 (+8042)
chr4	63745295	63745603	Tnfsf15 (-336)
chr4	66425822	66426198	Tlr4 (-401574), Astn2 (-21399)
chr4	70307330	70307490	Cdk5rap2 (+103033)
chr4	73788478	73788664	Rasef (+2031), Gm428 (+105055)
chr4	76464779	76464909	Ptprd (+129455)
chr4	80004878	80005081	Tyrp1 (-829250)
chr4	81915130	81915291	Mpdz (-472404), Nfib (+590097)
chr4	82383464	82383554	Mpdz (-940702), Nfib (+121799)
chr4	82435910	82436068	Mpdz (-993182), Nfib (+69319)
chr4	82506416	82506595	Nfib (-1198)
chr4	82859506	82859891	Zdhhc21 (-26)
chr4	83486435	83486527	Psip1 (-22)
chr4	83538598	83538741	Ccdc171 (+13125)
chr4	86712835	86712972	Plin2 (-42844), Dennd4c (-35651)
chr4	88088844	88088935	Mllt3 (-55526), Focad (-5740)
chr4	88950676	88950869	Mtap (-186349), Ifne (-70572)
chr4	89162632	89162742	Mtap (+25565), Cdkn2a (+131932)
chr4	89360449	89360649	Dmrta1 (-327649), Cdkn2b (-49517)
chr4	89382552	89382751	Dmrta1 (-305546), Cdkn2b (-71620)
chr4	89466870	89467061	Dmrta1 (-221232), Cdkn2b (-155934)
chr4	93794521	93794733	Gm10306 (-761919), Tusc1 (-459116)
chr4	94095545	94095861	Tusc1 (-760192), Gm10306 (-460843)
chr4	95203728	95203858	Fggy (-353714), Jun (-151571)
chr4	95398046	95398265	Jun (-345934), Fggy (-159351)
chr4	95967444	95967719	Hook1 (+342)
chr4	98401375	98401486	L1td1 (-325317), Inadl (+5640)
chr4	101217084	101217232	Jak1 (+48124), Raver2 (+148175)
chr4	102494355	102494476	Sgip1 (-265947), Pde4b (+239413)
chr4	105214562	105214695	Ppap2b (+57282)
chr4	108833534	108833778	Txndc12 (-945), Btf3l4 (-42)
chr4	109202208	109202383	Osbpl9 (-24)
chr4	109406214	109406359	Ttc39a (-9361), Eps15 (+126019)
chr4	109666996	109667172	Cdkn2c (+105)
chr4	111687761	111687876	Spata6 (-32165), Bend5 (+272813)
chr4	111901586	111901791	Slc5a9 (+1229), Spata6 (+181705)
chr4	112097489	112097618	Skint3 (-134691), Skint4 (+16084)
chr4	114908898	114909120	Foxd2 (-111)
chr4	115828439	115828551	Mob3c (+403)
chr4	116464776	116464926	Mast2 (-668)
chr4	117120529	117120684	Btbd19 (+5011), Ptch2 (+24532)
chr4	117836469	117836663	Slc6a9 (+1515), Ccdc24 (+35663)
chr4	118272428	118272575	Kdm4a (-92459), Ptprf (+18903)
chr4	118409222	118409382	Med8 (-64), Szt2 (-29)
chr4	119320442	119320651	Ppih (-48)
chr4	120569964	120570153	Ctps (+217)
chr4	122836191	122836314	Ppt1 (+11)
chr4	122886457	122886633	Cap1 (-489)
chr4	123080913	123081014	Bmp8b (-24201), Trit1 (+64367)
chr4	123139876	123140063	Ppie (-19)
chr4	124693571	124693827	Utp11l (-99)
chr4	125029891	125030072	Gnl2 (-10)
chr4	126429484	126429746	Ago3 (-59)
chr4	126556888	126557027	Clspn (+23)
chr4	126753673	126753838	Ncdn (-347), AU040320 (-14)
chr4	128811519	128811634	Trim62 (-72011), Zfp362 (-5532)
chr4	129015052	129015143	Rnf19b (-43173), Ak2 (+21874)
chr4	132274238	132274397	Taf12 (-57)
chr4	132638888	132639119	Eya3 (-42)
chr4	133339430	133339635	Wdtc1 (-209)
chr4	133546013	133546188	Nudc (-105)
chr4	133813729	133813882	Arid1a (-60195), Rps6ka1 (+73991)
chr4	133879081	133879407	Arid1a (-125633), Rps6ka1 (+8553)
chr4	134102475	134102609	Ubxn11 (-41)
chr4	134287358	134287467	Pdik1l (+482)
chr4	134535280	134535469	Mtfr1l (-107)
chr4	137854036	137854134	Alpl (-57701), Ece1 (-8152)
chr4	138434569	138434694	Mul1 (-39)
chr4	138516585	138516747	Camk2n1 (+62352), Vwa5b1 (+107346)
chr4	138913991	138914170	Otud3 (-136)
chr4	139978798	139978975	Klhdc7a (-10861), Igsf21 (+267897)
chr4	141882971	141883134	Efhd2 (-8133), Fhad1 (+132014)
chr4	143870004	143870199	Gm13103 (+23605), Pramef6 (+30278)
chr4	144891520	144891650	Dhrs3 (-1492)
chr4	144929786	144930232	Dhrs3 (+36932), Vps13d (+44674)
chr4	144957296	144957492	Vps13d (+17289), Dhrs3 (+64317)
chr4	144961364	144961686	Vps13d (+13158), Dhrs3 (+68448)
chr4	145214473	145214724	Vps13d (-23933), Tnfrsf1b (+32271)
chr4	146173945	146174087	Gm13251 (-275007), Zfp600 (+17192)
chr4	147809778	147809915	Gm13157 (-59)
chr4	147848369	147848548	Zfp933 (-93)
chr4	147866965	147867104	Fv1 (-1944), Miip (+1684)
chr4	148626745	148626933	Tardbp (+180)
chr4	150272882	150273043	Rere (-8683), Eno1 (+36011)
chr4	150909758	150909927	Park7 (-217)
chr4	150991367	150991554	Uts2 (-5636), Tnfrsf9 (+63462)
chr4	151339585	151339776	Gm13090 (+250111), Camta1 (+522065)
chr4	154944399	154944525	Hes5 (-16461), Tnfrsf14 (-16260)
chr4	155669204	155669403	Mib2 (-106)
chr4	156342133	156342328	Gm20782 (-7690), Vmn2r-ps159 (+11096)
chr4	156357793	156357930	Gm20782 (+7941)
chr5	3893856	3894087	Mterf (-65)
chr5	4325911	4326154	Gm9897 (+133666), Fzd1 (+432183)
chr5	5749540	5749690	Steap1 (-289)
chr5	9627360	9627532	Grm3 (+97906), 9330182L06Rik (+361314)
chr5	13470623	13470761	Speer3 (-320927), Sema3a (+71383)
chr5	13844367	13844518	Sema3e (-180874), Speer3 (+52824)
chr5	13987214	13987421	Sema3e (-37999), Speer3 (+195699)
chr5	14025206	14025469	Sema3e (+21)
chr5	14310098	14310237	Pclo (-204750), Sema3e (+284851)
chr5	14921630	14921751	Gm9758 (-6792), Speer4e (+16738)
chr5	15062197	15062320	Speer4d (-556805), Gm10354 (-83324)
chr5	15062478	15062623	Speer4d (-556513), Gm10354 (-83616)
chr5	15463617	15463840	Gm10354 (-484794), Speer4d (-155335)
chr5	17372331	17372464	Gm3495 (-810)
chr5	17469302	17469414	Speer4f (-6740), Gm3495 (+96150)
chr5	17475490	17475612	Speer4f (-547)
chr5	17880061	17880212	Cd36 (+8822), Sema3c (+305856)
chr5	19964228	19964387	Magi2 (-575582), Magi2 (+737262)
chr5	21139611	21139758	Ptpn12 (-83774), Gsap (-46582)
chr5	21217847	21218085	Fgl2 (-154676), Gsap (+31699)
chr5	21266373	21266481	Fgl2 (-106215), Gsap (+80160)
chr5	23423133	23423340	Orc5 (-872862), 5031425E22Rik (+10682)
chr5	23850527	23850610	Tomm7 (-6408), Fam126a (+180121)
chr5	25537205	25537364	Cct8l1 (+21218), Xrcc2 (+168540)
chr5	28038176	28038380	Insig1 (-33085), Htr5a (+196331)
chr5	29196006	29196105	Shh (-728955), Rnf32 (+59)
chr5	31192984	31193273	Eif2b4 (-115), Snx17 (-98)
chr5	36075233	36075336	Psapl1 (-128736), Afap1 (+181966)
chr5	36722625	36722857	D5Ertd579e (-26772), Bloc1s4 (+25938)
chr5	39658603	39658776	Clnk (-781997), Hs3st1 (+96785)
chr5	43351051	43351288	C1qtnf7 (-164399), Gm7854 (-115818)
chr5	47509011	47509193	Slit2 (-475691)
chr5	52138248	52138447	Ppargc1a (-584427), Dhx15 (+52171)
chr5	52339363	52339490	Dhx15 (-148908), Sod3 (-24519)
chr5	52782970	52783118	Zcchc4 (-11)
chr5	53430228	53430399	Rbpj (-159901), Smim20 (+163208)
chr5	63824057	63824177	0610040J01Rik (+11622), Rell1 (+144788)
chr5	64045671	64045795	Rell1 (-76828), Pgm1 (-47203)
chr5	64389689	64389862	Klf3 (-413747), Tbc1d1 (+229565)
chr5	64579764	64579958	Klf3 (-223662), Tbc1d1 (+419650)
chr5	66559633	66559732	Apbb2 (+59145), Nsun7 (+299558)
chr5	67844219	67844352	Atp8a1 (+3146), Shisa3 (+236403)
chr5	72649067	72649276	Nipal1 (+1376), Txk (+87417)
chr5	73182769	73182947	Fryl (+73730), Slc10a4 (+175954)
chr5	74531707	74531830	Fip1l1 (-3713), Scfd2 (-27)
chr5	75643701	75643798	Kit (+68795), Kdr (+334708)
chr5	76304744	76305028	Clock (-338)
chr5	80551939	80552210	Lphn3 (-757950)
chr5	81427565	81427684	Lphn3 (+117600)
chr5	81476088	81476240	Lphn3 (+166139)
chr5	86066661	86066837	Stap1 (-4997), Cenpc1 (-1166)
chr5	87870273	87870428	Odam (-14678), 4930432K09Rik (+44665)
chr5	92263938	92264067	Ppef2 (-10844), Naaa (+14167)
chr5	92599107	92599225	Stbd1 (-3885)
chr5	92649659	92649790	Ccdc158 (+25400), Stbd1 (+46674)
chr5	98032954	98033094	Antxr2 (-2291)
chr5	98185392	98185522	Fgf5 (-68727), Prdm8 (+4588)
chr5	103706030	103706145	1700016H13Rik (-50078), Aff1 (-48485)
chr5	103821160	103821312	Aff1 (+66663), Klhl8 (+90023)
chr5	104330862	104330990	Spp1 (-104192), Mepe (+5597)
chr5	104459433	104459688	Gm10047 (-3094), Pkd2 (+111)
chr5	105681026	105681201	Lrrc8d (-19675), Lrrc8c (+161726)
chr5	106964507	106964642	Cdc7 (+14)
chr5	108668992	108669153	Dgkq (-8262), Slc26a1 (+6496)
chr5	109032719	109032830	Vmn2r10 (-26339), Vmn2r11 (+26677)
chr5	115158739	115158851	Mlec (-619)
chr5	117115946	117116057	Taok3 (-4127), Suds3 (-9)
chr5	118302838	118302946	Med13l (-257827), 2410131K14Rik (+57665)
chr5	118560041	118560139	Med13l (-629)
chr5	119670608	119670827	Tbx3 (-300)
chr5	123720979	123721156	Zcchc8 (-24)
chr5	134006942	134007077	Gatsl2 (-92701)
chr5	134350852	134350965	Gtf2i (-36149), Gtf2ird1 (+105807)
chr5	137152821	137153001	Muc3 (-3591)
chr5	137294500	137294603	Ufsp1 (-117)
chr5	137672001	137672162	Irs3 (-26368), Agfg2 (+12644)
chr5	138996053	138996179	Pdgfa (-1079), 6330403L08Rik (+1060)
chr5	139736318	139736538	Micall2 (-92)
chr5	140439380	140439517	Chst12 (-66101), Eif3b (+20144)
chr5	143622319	143622512	Cyth3 (-31)
chr5	144086618	144086835	Ocm (-60128), Lmtk2 (-13709)
chr5	144126566	144126679	Bhlha15 (-63663), Lmtk2 (+26187)
chr5	147860524	147860730	Pomp (-1)
chr5	147993166	147993286	Mtus2 (+35906), Slc7a1 (+406678)
chr5	148399833	148400000	Slc7a1 (-13)
chr5	148552321	148552568	Ubl3 (+343)
chr5	148632895	148632991	Ubl3 (-80155), Katnal1 (+295704)
chr5	148708154	148708331	Ubl3 (-155455), Katnal1 (+220404)
chr5	149678159	149678329	B3galtl (+14)
chr5	150196335	150196488	Fry (-63518), Rxfp2 (+177737)
chr5	151086553	151086713	Stard13 (+103561), Kl (+134026)
chr6	7215972	7216146	Tac1 (-339012), Acn9 (+260055)
chr6	7848346	7848476	C1galt1 (+3569), Gm9825 (+135019)
chr6	8777437	8777550	Ica1 (+990)
chr6	8778087	8778334	Ica1 (+273)
chr6	8951486	8951630	Nxph1 (+2944)
chr6	13607939	13608177	Tmem168 (+42)
chr6	15987809	15987902	Mdfic (+267195), Tfec (+910585)
chr6	17667835	17668108	St7 (-81198), Capza2 (+30989)
chr6	17923482	17923670	Wnt2 (+107009), St7 (+174406)
chr6	18372980	18373149	Cttnbp2 (+141804), Cftr (+202378)
chr6	18823015	18823164	Cttnbp2 (-308221), Naa38 (-25489)
chr6	21851910	21852018	Tspan12 (+551)
chr6	21852240	21852413	Tspan12 (+188)
chr6	29272473	29272752	Hilpda (-13)
chr6	29388675	29388796	Opn1sw (-8223), Ccdc136 (-7949)
chr6	29985208	29985360	Nrf1 (-62747), Strip2 (+68271)
chr6	38254158	38254290	D630045J12Rik (-215)
chr6	38299174	38299324	Zc3hav1l (+10)
chr6	39205357	39205537	Parp12 (-87098), Jhdm1d (+1342)
chr6	39592471	39592671	Ndufb2 (-3)
chr6	40436120	40436297	E330009J07Rik (-76)
chr6	43480807	43480945	Nobox (-171314), Tpk1 (+185402)
chr6	45026428	45026515	Cntnap2 (-33589)
chr6	45274884	45275062	Cntnap2 (+214912)
chr6	47676661	47676823	Ezh2 (-81712), Pdia4 (+136770)
chr6	47752900	47753120	Ezh2 (-157980), Pdia4 (+60502)
chr6	47830539	47830683	Zfp786 (+256)
chr6	47920515	47920645	Zfp212 (+104)
chr6	52713655	52713775	Tax1bp1 (-14)
chr6	55037929	55038095	Gars (+11)
chr6	57538669	57538846	Ppm1k (-3332)
chr6	58610860	58611031	Herc3 (-222754), Abcg2 (+14275)
chr6	61142776	61143303	Ccser1 (-37284), Mmrn1 (+198564)
chr6	67090305	67090436	Serbp1 (-176608), Gadd45a (-52965)
chr6	70912189	70912350	Tex37 (+6657), Eif2ak3 (+67755)
chr6	73248276	73248486	Suclg1 (-1)
chr6	73248526	73248682	Suclg1 (+222)
chr6	76397976	76398187	Gm9008 (+99549)
chr6	82996850	82996972	Dok1 (+36560), M1ap (+50009)
chr6	85374917	85375089	Rab11fip5 (-369)
chr6	85936846	85937283	Nat8b (-3686)
chr6	91116819	91117104	Nup210 (-133)
chr6	91202783	91202882	Fbln2 (-9622), Hdac11 (+46168)
chr6	91489013	91489158	Tmem43 (+15383), Xpc (+26798)
chr6	92316904	92317055	Trh (-72330), Prickle2 (+389165)
chr6	94166097	94166279	Magi1 (+117134)
chr6	94225191	94225375	Magi1 (+58039)
chr6	94241326	94241678	Magi1 (+41820)
chr6	94748498	94748641	Kbtbd8 (-369170), Lrig1 (-48433)
chr6	94789553	94789702	Kbtbd8 (-328112), Lrig1 (-89491)
chr6	95718735	95718907	Suclg2 (+16)
chr6	97293771	97293880	Lmod3 (-41046), Frmd4b (+323715)
chr6	97294129	97294267	Lmod3 (-41418), Frmd4b (+323343)
chr6	99171982	99172181	Gm765 (-829328), Foxp1 (+263263)
chr6	101266945	101267045	Pdzrn3 (+110902), Ppp4r2 (+433357)
chr6	102555220	102555455	Chl1 (-955538), Cntn3 (-90671)
chr6	103353483	103353594	Cntn3 (-888872), Chl1 (-157337)
chr6	103512229	103512480	Cntn6 (-980567), Chl1 (+1479)
chr6	103525418	103525585	Cntn6 (-967420), Chl1 (+14626)
chr6	103525710	103525826	Cntn6 (-967154), Chl1 (+14892)
chr6	105848320	105848457	Cntn4 (+170644), Il5ra (+896720)
chr6	105918347	105918543	Cntn4 (+240700), Il5ra (+826664)
chr6	108531681	108531801	Bhlhe40 (-128888), Itpr1 (+318623)
chr6	108709635	108709845	Arl8b (-73319), Bhlhe40 (+49111)
chr6	108862618	108862831	Edem1 (+34084)
chr6	113377936	113378168	Tada3 (-169), Arpc4 (-63)
chr6	113458699	113458796	Il17re (+264)
chr6	113661648	113661790	Tatdn2 (-35331), Irak2 (+23252)
chr6	113675296	113675436	Tatdn2 (-21684), Irak2 (+36899)
chr6	118048003	118048146	Fxyd4 (-110740), Rasgef1a (-18310)
chr6	120364007	120364157	Kdm5a (-17)
chr6	121122735	121122911	Pex26 (-60844), Mical3 (-41214)
chr6	121166243	121166438	Mical3 (-84732), Pex26 (-17326)
chr6	122339420	122339566	Phc1 (-629)
chr6	122669498	122669665	Nanog (-37986), Dppa3 (+43172)
chr6	123679693	123679808	Vmn2r22 (-29116), Vmn2r23 (-23070)
chr6	124477979	124478213	C1rl (-15017), Clstn3 (-13302)
chr6	124694282	124694468	Emg1 (+17803), Lpcat3 (+31348)
chr6	124718732	124718966	Phb2 (+6513), Ptpn6 (+19776)
chr6	125331101	125331226	Tnfrsf1a (-18559), Scnn1a (+9824)
chr6	127335631	127335745	Parp11 (-118035), Gm4968 (+101932)
chr6	128424844	128424985	Itfg2 (+16)
chr6	128551336	128551547	Pzp (-24722), BC048546 (+30164)
chr6	128969942	128970084	Klrb1f (-75888), Clec2g (+35632)
chr6	129497827	129498081	Clec7a (-25177), Olr1 (+9211)
chr6	131322020	131322159	Styk1 (-8263), Ybx3 (+66360)
chr6	134035555	134035935	Etv6 (+45)
chr6	134186631	134186728	Bcl2l14 (-209638), Etv6 (+150980)
chr6	134830411	134830515	Crebl2 (+309)
chr6	135049069	135049308	Gprc5a (-16462), Ddx47 (+37577)
chr6	135447909	135448105	Emp1 (+80514), Grin2b (+725504)
chr6	135525834	135525989	Emp1 (+158419), Grin2b (+647599)
chr6	136672629	136672748	Plbd1 (-10761), Gucy2c (+109076)
chr6	137210169	137210325	Ptpro (-42052), Rerg (-40515)
chr6	137519905	137520035	Eps8 (+129315), Ptpro (+267671)
chr6	137540805	137540998	Eps8 (+108383), Ptpro (+288603)
chr6	137843467	137843637	Dera (+89010), Slc15a5 (+236364)
chr6	143167435	143167555	Etnk1 (+265)
chr6	144067621	144067770	Sox5 (+141784), Etnk1 (+900466)
chr6	145250180	145250386	Kras (-44)
chr6	145746166	145746375	Rassf8 (-477)
chr6	146665533	146665697	Stk38l (-59380), Med21 (+23068)
chr6	147042662	147042772	Mrps35 (-47)
chr6	147091356	147091519	Mansc4 (-4406), Klhl42 (+59)
chr6	147264008	147264226	Pthlh (+50)
chr6	147744174	147744368	Far2 (-303145), Ccdc91 (+268400)
chr6	148896137	148896329	Caprin2 (+4)
chr6	149260863	149261047	Amn1 (-72243), 2810474O19Rik (-48475)
chr6	149309386	149309475	2810474O19Rik (+1)
chr7	3292826	3293058	Prkcg (-10590), Myadm (+3904)
chr7	4445601	4445764	Rdh13 (-34)
chr7	4732916	4733113	Tmem150b (-7933), Suv420h2 (-7152)
chr7	7277671	7277751	Vmn2r29 (-30383), Clcn4-2 (+21800)
chr7	9876653	9876820	Vmn2r47 (-35412), Vmn2r48 (+76848)
chr7	19777066	19777257	Bcam (-6615), Cblc (+19647)
chr7	27674601	27674721	Map3k10 (-63)
chr7	28925436	28925589	Actn4 (+36827), Capn12 (+43857)
chr7	28969919	28970213	Actn4 (-7726), Eif3k (+11748)
chr7	29248388	29248565	2200002D01Rik (-45)
chr7	29859937	29860101	Zfp383 (-22)
chr7	29906184	29906338	Zfp27 (+311)
chr7	31978422	31978729	Scgb2b7 (-272822), Scgb2b12 (+348669)
chr7	32044078	32044393	Scgb2b7 (-338482), Scgb2b12 (+283009)
chr7	32046394	32046664	Scgb2b7 (-340775), Scgb2b12 (+280716)
chr7	32776635	32776889	Scgb2b12 (-449517), Scgb2b15 (+52900)
chr7	32937560	32937965	Scgb2b15 (-108101), Scgb2b17 (+118798)
chr7	33003467	33003805	Scgb2b15 (-173974), Scgb2b17 (+52925)
chr7	33005792	33006123	Scgb2b15 (-176296), Scgb2b17 (+50603)
chr7	33019963	33020168	Scgb2b15 (-190404), Scgb2b17 (+36495)
chr7	34806467	34806654	Kctd15 (-151052), Chst8 (+6125)
chr7	35349219	35349344	Rhpn2 (+15107), C230052I12Rik (+47535)
chr7	41499733	41499954	AW146154 (+46)
chr7	44405809	44405977	Lrrc4b (-36592), Syt3 (+21739)
chr7	44662257	44662413	Myh14 (+3166), Kcnc3 (+71671)
chr7	45568239	45568366	Bcat2 (-1850)
chr7	51887989	51888163	Gas2 (+9026), Svip (+117942)
chr7	52162266	52162446	1700015G11Rik (-146640)
chr7	58442636	58442760	Atp10a (-215504), Gabrb3 (+851536)
chr7	59769879	59769999	Snurf (+235110), Ube3a (+541187)
chr7	59862463	59862554	Snurf (+142540), Ube3a (+633757)
chr7	62464632	62464710	Peg12 (-161)
chr7	64073951	64074057	Klf13 (-135089), Trpm1 (-79831)
chr7	66601940	66602120	Aldh1a3 (-174513), Asb7 (+87566)
chr7	66743413	66743609	Cers3 (+7)
chr7	68020747	68020972	Igf1r (+68001), Pgpep1l (+243373)
chr7	70025520	70025686	Nr2f2 (+334990)
chr7	72292279	72292490	Gm10295 (-940900), Mctp2 (+14210)
chr7	72991003	72991149	Mctp2 (-684481), Rgma (-384444)
chr7	73618195	73618377	Fam174b (-122021), Chd2 (-76540)
chr7	74554747	74554971	Slco3a1 (-245)
chr7	74629738	74629843	Slco3a1 (-75177), Sv2b (+679471)
chr7	75498733	75498927	Klhl25 (-349508), Akap13 (+43296)
chr7	79269442	79269620	Abhd2 (-3670)
chr7	80789188	80789345	Crtc3 (-100390), Iqgap1 (+14064)
chr7	81179678	81179830	Pde8a (-33842), Slc28a1 (+64904)
chr7	81762811	81763026	Fam103a1 (-6)
chr7	82018195	82018312	Sh3gl3 (-156542), Bnc1 (-25955)
chr7	82785384	82785548	1700010L04Rik (-66497), Eftud1 (+136825)
chr7	88200290	88200472	Ctsc (-77704), Grm5 (+597837)
chr7	88466103	88466293	Rab38 (+35925), Tmem135 (+872589)
chr7	89720314	89720578	A230065N10Rik (-87322), Ccdc81 (+183172)
chr7	89773398	89773502	A230065N10Rik (-140326), Ccdc81 (+130168)
chr7	89980902	89981041	Eed (+11)
chr7	89981210	89981341	Eed (-293)
chr7	90370639	90370838	Ccdc83 (-105307), Sytl2 (-9907)
chr7	92094048	92094165	Ccdc90b (-467042)
chr7	93153157	93153338	Gm9934 (-72221)
chr7	94136999	94137113	NONE
chr7	98330698	98330861	Acer3 (-21242), Tsku (+30508)
chr7	99483687	99483833	Rps3 (-22)
chr7	99980408	99980532	Rnf169 (-12)
chr7	100178592	100178716	Kcne3 (-29)
chr7	100302461	100302619	P4ha3 (+17020), Ppme1 (+69356)
chr7	100706218	100706359	Fam168a (-413)
chr7	101044369	101044525	Fchsd2 (-64334), P2ry2 (-32456)
chr7	101316805	101317033	Stard10 (-4194)
chr7	102209886	102210002	Pgap2 (-418), Nup98 (+176)
chr7	102516340	102516536	Olfr545 (-21665), Olfr547 (-18311)
chr7	104647280	104647377	Olfr658 (-24)
chr7	104855445	104855716	Usp17la (-1428)
chr7	104869091	104869299	Olfr665 (-11514), Usp17la (+12186)
chr7	105477953	105478128	Prkcdbp (+4156), Cckbr (+52221)
chr7	105581456	105581653	Apbb1 (-7153), Hpx (+18561)
chr7	105739176	105739323	Rrp8 (-1874)
chr7	107594505	107594633	Ppfibp2 (-12275), Olfml1 (+27123)
chr7	110003100	110003268	Tmem41b (-16733), Ipo7 (-15241)
chr7	110164234	110164399	Swap70 (-57386), Wee1 (+41967)
chr7	110164896	110165053	Swap70 (-56728), Wee1 (+42625)
chr7	112593746	112593933	Tead1 (-85480), Parva (+166134)
chr7	113436405	113436551	Far1 (-77356), Pth (-47905)
chr7	114710615	114710860	Calca (-74381), Calcb (-7905)
chr7	114840463	114840624	Gm6816 (+87182), Insc (+94778)
chr7	117394142	117394310	Xylt1 (+13247), Rps15a (+721030)
chr7	118712413	118712637	Ccp110 (-27)
chr7	119860711	119860818	Eri2 (-66707), Dcun1d3 (+34980)
chr7	119959671	119959871	Lyrm1 (+63479), Dnahc3 (+135406)
chr7	122257692	122257784	Prkcb (-31559), Chp2 (+38242)
chr7	123120625	123120788	Tnrc6a (-3178)
chr7	129591769	129592011	Wdr11 (+27)
chr7	137492749	137492832	Glrx3 (+55143), Tcerg1l (+904937)
chr7	138176159	138176296	Tcerg1l (+221500), Glrx3 (+738580)
chr7	139258261	139258436	Inpp5a (-130761), Pwwp2b (+9867)
chr7	140125532	140125684	Paox (-49)
chr7	141168785	141168949	Rnh1 (+69)
chr7	141328017	141328265	Deaf1 (-416), Tmem80 (+11)
chr7	141949595	141949710	Brsk2 (-433)
chr7	145222275	145222632	Ccnd1 (-282585), Tpcn2 (+61473)
chr7	145283911	145284051	Tpcn2 (-54)
chr8	4483449	4483566	Cers4 (-9691), Ccl25 (+133920)
chr8	4839183	4839348	Shcbp1 (-59732), Slc10a2 (+265966)
chr8	5283405	5283715	Gm1840 (-356024), Slc10a2 (-178328)
chr8	6813944	6814127	NONE
chr8	8054683	8054784	Efnb2 (+606039)
chr8	11636401	11636536	Ankrd10 (-715)
chr8	13287448	13287549	Tmco3 (-514), Dcun1d2 (+627)
chr8	13288129	13288239	Dcun1d2 (-58), Tmco3 (+171)
chr8	14970276	14970404	Kbtbd11 (-40685), Arhgef10 (+58677)
chr8	17401676	17401819	Csmd1 (+133533)
chr8	18595369	18595512	Mcph1 (+310)
chr8	18918900	18919066	Xkr5 (+31992), Agpat5 (+72706)
chr8	20550397	20550533	Gm21092 (+134)
chr8	20604914	20605091	Defb33 (-287666), Gm21092 (+54672)
chr8	20812555	20812726	Defb33 (-80028), Gm21092 (+262310)
chr8	22491424	22491562	Smim19 (-14614), Vdac3 (+102320)
chr8	22764122	22764311	Plat (+6473), Ap3m2 (+41437)
chr8	23256996	23257221	Golga7 (-88)
chr8	23261849	23262062	Golga7 (-4935)
chr8	24568713	24568892	1810011O10Rik (-129857), Ido2 (+7530)
chr8	25087691	25087863	Htra4 (-48815), Plekha2 (+14417)
chr8	25597544	25597682	Whsc1l1 (-4671), Letm2 (-126)
chr8	25601533	25601663	Letm2 (-4111), Whsc1l1 (-686)
chr8	26015205	26015456	Fnta (+270)
chr8	26813012	26813112	Zfp703 (-164274), Thap1 (+654850)
chr8	27177338	27177478	Rab11fip1 (-2762)
chr8	29219639	29219728	Unc5d (-346)
chr8	32009631	32009830	Nrg1 (-91528)
chr8	33993000	33993201	Rbpms (-63296), Dctn6 (+115695)
chr8	35826404	35826635	Cldn23 (+39)
chr8	40423676	40423909	Zdhhc2 (-22)
chr8	40892138	40892307	Pdgfrl (-34010), Slc7a2 (+17275)
chr8	41240000	41240127	Pcm1 (+305)
chr8	41552859	41552972	Frg1 (-135798)
chr8	44155679	44155989	Fat1 (-794374), Adam34 (-456347)
chr8	44705014	44705182	Fat1 (-245110)
chr8	44938012	44938232	Fat1 (-12086)
chr8	46739500	46739676	Irf2 (-157)
chr8	47673457	47673563	AA386476 (-1881), Ing2 (+1648)
chr8	50293666	50293771	4930555F03Rik (+922806)
chr8	52314819	52314925	NONE
chr8	52356370	52356631	NONE
chr8	54014159	54014324	Neil3 (-375177), Vegfc (-63290)
chr8	54216330	54216515	Vegfc (+138891), Spcs3 (+313575)
chr8	55364157	55364258	Gpm6a (+409480), Adam29 (+542740)
chr8	57465054	57465256	Scrg1 (+9232), Sap30 (+22705)
chr8	57615215	57615388	Galnt7 (+37729), Hmgb2 (+103459)
chr8	57791721	57791985	Galnt7 (-138822), Galntl6 (+170711)
chr8	61247490	61247606	Cbr4 (-240186), Sh3rf1 (+23377)
chr8	61342241	61342385	Cbr4 (-145421), Sh3rf1 (+118142)
chr8	61824649	61824816	Palld (+77957), Cbr4 (+336999)
chr8	64357173	64357348	Tll1 (-151268), Cpe (+335779)
chr8	64849863	64850187	Klhl2 (-207)
chr8	66486469	66486645	Tma16 (-38)
chr8	66906249	66906366	Nat1 (-584450), Naf1 (+46091)
chr8	68494151	68494391	Sh2d4a (+217704), Csgalnact1 (+240875)
chr8	69063560	69063750	Atp6v1b2 (-24991), Lpl (+183164)
chr8	69328760	69328888	D130040H23Rik (+28048), Gm10311 (+45090)
chr8	69774628	69774773	Gm20422 (+185), Zfp866 (+210)
chr8	70527646	70527745	Kxd1 (-4516), Fkbp8 (-150)
chr8	72227689	72227829	Ap1m1 (-12259), Fam32a (+8029)
chr8	72318797	72319041	Klf2 (-114)
chr8	72990637	72990768	F2rl3 (+228823), Large (+362837)
chr8	77549327	77549490	Prmt10 (+12)
chr8	81840586	81840732	Inpp4b (+125459), Il15 (+562563)
chr8	82219086	82219162	Il15 (+184098), Inpp4b (+503924)
chr8	82678808	82679065	Il15 (-275715), Zfp330 (+95223)
chr8	82679092	82679246	Il15 (-275947), Zfp330 (+94991)
chr8	83738224	83738584	Cd97 (+2765), Ddx39 (+23132)
chr8	84722942	84723135	G430095P16Rik (+32)
chr8	85380834	85381124	Mylk3 (-15655), 4921524J17Rik (+51862)
chr8	85492445	85492577	Gpt2 (-65)
chr8	86350293	86350375	Abcc12 (+230352), Phkb (+509332)
chr8	86746005	86746166	Siah1a (-80)
chr8	87817752	87817874	Zfp423 (+141782), 4933402J07Rik (+253960)
chr8	88697160	88697254	Cyld (-8015), Nod2 (+49892)
chr8	89015603	89015777	Sall1 (+28472), Cyld (+310468)
chr8	90302196	90302405	Tox3 (+46042)
chr8	90354980	90355109	Chd9 (-473790), Tox3 (-6702)
chr8	90840443	90840596	Chd9 (+11685), Gm6658 (+67895)
chr8	91070004	91070159	Rbl2 (+25)
chr8	91133710	91133812	Aktip (+704)
chr8	92355846	92356008	Irx5 (-1869)
chr8	93989836	93990017	Amfr (+22736), Gnao1 (+179087)
chr8	94785732	94785888	Ccl17 (-24643), Cx3cl1 (+13801)
chr8	95254950	95255075	Kifc3 (-112473), Cngb1 (+29168)
chr8	95504011	95504153	Ccdc113 (-30018), Csnk2a2 (-15262)
chr8	95715806	95715969	Setd6 (-44)
chr8	96404841	96405086	Got2 (-516417)
chr8	103173986	103174086	Cdh5 (-927589), Gm8730 (-308183)
chr8	104248473	104248625	Cklf (-2354), Tk2 (+9)
chr8	104436139	104436304	Cmtm4 (-40415), Dync1li2 (+6825)
chr8	104641702	104641800	Fam96b (+214)
chr8	104688506	104688694	Fam96b (-46635), Ces2a (-45403)
chr8	105305414	105305563	Elmo3 (-112)
chr8	105566004	105566319	Atp6v0d1 (-115)
chr8	105959487	105959719	Lcat (-16221), Slc12a4 (+6512)
chr8	106150225	106150358	Pla2g15 (-107)
chr8	106561268	106561452	Gm10073 (+12101), Cdh3 (+50447)
chr8	106588857	106589047	Gm10073 (-15491), Cdh1 (-14399)
chr8	106619635	106619765	Tango6 (-63368), Cdh1 (+16349)
chr8	107056662	107056859	Nip7 (-116), Cog8 (-72)
chr8	107293338	107293501	Nfat5 (-50)
chr8	108591330	108591535	Zfhx3 (-123211)
chr8	108754645	108754811	Zfhx3 (+40084), 4922502B01Rik (+495380)
chr8	108896583	108896700	Zfhx3 (+181998), 4922502B01Rik (+353466)
chr8	109750777	109750923	Ap1g1 (-27704), Atxn1l (-13111)
chr8	109945205	109945388	Marveld3 (+16871), Phlpp2 (+76694)
chr8	111056212	111056367	Aars (+22388), Clec18a (+25798)
chr8	111555377	111555530	Znrf1 (+19357), Ldhd (+74920)
chr8	111643385	111643499	Zfp1 (-1)
chr8	111876437	111876525	Tmem170 (+194)
chr8	112936435	112936641	Mon1b (-699261), Cntnap4 (+366495)
chr8	115764702	115764817	Dynlrb2 (-740255), Maf (-56966)
chr8	117137503	117137621	Gan (-20573), Bcmo1 (+41708)
chr8	117157948	117158024	Gan (-149)
chr8	117488753	117488940	Plcg2 (-9444), Cmip (+231828)
chr8	119344299	119344519	Hsbp1 (-129)
chr8	119709229	119709371	Atp2c2 (+9291), Tldc1 (+69116)
chr8	120417001	120417168	Fam92b (-239619), Gse1 (-71362)
chr8	123717621	123717737	Rab4a (-88306), Rhou (+63750)
chr8	124663249	124663441	2310022B05Rik (+24)
chr8	125910278	125910385	BC021891 (-118)
chr8	125917037	125917262	Kcnk1 (-77952), BC021891 (+6700)
chr8	126539793	126539971	Gm17296 (-64817), Irf2bp2 (+53554)
chr8	127063892	127064149	Pard3 (+128)
chr8	127184037	127184380	Pard3 (+120316)
chr8	129265956	129266198	2610044O15Rik8 (-44127)
chr9	3260314	3260508	Alkbh8 (-75067), 4930433N12Rik (-60629)
chr9	3260975	3261149	Alkbh8 (-74416), 4930433N12Rik (-61280)
chr9	3403500	3403621	Cwf19l2 (-524)
chr9	5308685	5308886	Casp4 (-63)
chr9	5332573	5332721	Casp12 (-12783), Casp4 (+23798)
chr9	6091333	6091450	Pdgfd (-77220), Casp12 (+745962)
chr9	6567889	6568108	Ddi1 (-301452), Dync2h1 (+616447)
chr9	9238881	9239093	Arhgap42 (+114)
chr9	15135810	15135905	Vstm5 (-103187), Hephl1 (-23750)
chr9	18373057	18373347	Naalad2 (+12834), Chordc1 (+80935)
chr9	20428738	20428914	Zfp560 (-43649), Zfp26 (+31334)
chr9	20740538	20740714	Olfm2 (-12407), Col5a3 (+74441)
chr9	21715394	21715504	Ldlr (-8127), Smarca4 (+99280)
chr9	21723471	21723614	Ldlr (-33)
chr9	22071061	22071243	Zfp653 (+193)
chr9	23567154	23567265	Npsr1 (-530808), Bmper (+344134)
chr9	24502773	24502964	Dpy19l1 (+271)
chr9	31030534	31030742	Zbtb44 (-6)
chr9	32901436	32901579	Ets1 (+205466)
chr9	34986319	34986461	St3gal4 (+130420), Kirrel3 (+500264)
chr9	35199890	35200038	Tirap (+327)
chr9	35359845	35359988	Cdon (-92159), Rpusd4 (+92052)
chr9	37489163	37489366	Msantd2 (-56)
chr9	44066917	44067185	Usp2 (+30)
chr9	44772847	44772951	Ift46 (-36)
chr9	47703435	47703745	Cadm1 (+173333), Nxpe2 (+637308)
chr9	49981021	49981176	Ncam1 (-182370), Rpl10-ps3 (+363882)
chr9	50528643	50528781	Pts (-71)
chr9	50603802	50603959	Sdhd (-32), Timm8b (-20)
chr9	53279092	53279293	Exph5 (-22477), 4930510E17Rik (+14578)
chr9	58454925	58455066	Tbc1d21 (-84627), 6030419C18Rik (-33607)
chr9	59751067	59751237	Senp8 (-503), Myo9a (+256)
chr9	60504755	60504943	Nr2e3 (-554732), Thsd4 (+6186)
chr9	60545441	60545603	Thsd4 (-34487), Lrrc49 (+142636)
chr9	61808667	61808827	Rplp1 (+105791), Tle3 (+435362)
chr9	62980860	62981082	Pias1 (-92)
chr9	64703084	64703232	Rab11a (+34600), Megf11 (+317532)
chr9	64960752	64960957	Vwa9 (-82)
chr9	66673843	66674110	Usp3 (-80835), Car12 (-39709)
chr9	72810748	72810980	Pygo1 (-114781), Prtg (+3590)
chr9	73068517	73068647	Khdc3 (-33816), Rab27a (+23717)
chr9	73905985	73906192	Gm5745 (-730348), Unc13c (+27478)
chr9	77046446	77046649	Tinag (-767)
chr9	82975588	82975855	Phip (-233)
chr9	85842782	85842934	Tpbg (+478)
chr9	85843643	85843772	Tpbg (+1328), Ube2cbp (+621242)
chr9	86737314	86737465	Me1 (-41476), Prss35 (-6259)
chr9	87255755	87255884	4922501C03Rik (-284)
chr9	87464165	87464369	4922501C03Rik (-208731), Tbx18 (+266993)
chr9	88731637	88731933	Bcl2a1d (+65)
chr9	90271119	90271255	Tbc1d2b (-418)
chr9	94659782	94660087	1190002N15Rik (-121854), Slc9a9 (-9974)
chr9	97018793	97018966	Spsb4 (-37)
chr9	98296792	98296884	Nmnat3 (+255)
chr9	104063537	104063802	Uba5 (-536), Acad11 (-16)
chr9	106170796	106170986	Wdr82 (-38)
chr9	106280939	106281069	Poc1a (-57)
chr9	106361213	106361414	Dusp7 (-7318), Poc1a (+80253)
chr9	106685693	106685840	Tex264 (-100)
chr9	110333248	110333395	Scap (-34)
chr9	110656392	110656547	Nbeal2 (-2309), Ccdc12 (-33)
chr9	110685691	110685824	Ccdc12 (+29255), Pth1r (+56852)
chr9	113708144	113708324	Pdcd6ip (+10)
chr9	114069482	114069632	Susd5 (+12203), 4921528I07Rik (+247471)
chr9	115853349	115853704	Stt3b (-543106), Gadl1 (-55928)
chr9	116218790	116219093	Tgfbr2 (-43579)
chr9	116314242	116314442	Tgfbr2 (-138979)
chr9	116383446	116383717	Tgfbr2 (-208219)
chr9	116384317	116384471	Tgfbr2 (-209031)
chr9	117017023	117017205	Tgfbr2 (-841751), Rbms3 (+612799)
chr9	117777247	117777380	Rbms3 (-147401), Zcwpw2 (+236846)
chr9	117962125	117962365	Rbms3 (-332332), Zcwpw2 (+51915)
chr9	118389549	118389745	Cmc1 (-239451), Eomes (-88697)
chr9	119937487	119937721	Gorasp1 (-46), Ttc21a (-2)
chr9	121704753	121704855	Sec22c (+225)
chr9	122865952	122866057	Zfp445 (-3877)
chr9	123113141	123113272	Exosc7 (-8), Zdhhc3 (-2)
chr9	123207032	123207242	Cdcp1 (+8901), Clec3b (+56191)
chr9	123925348	123925482	Xcr1 (-63386), Ccr1 (+43277)
chrX	7574674	7574893	Foxp3 (-4892), Ppp1r3f (-664)
chrX	7878129	7878289	Pim2 (-93)
chrX	10714930	10715060	Mid1ip1 (-2395)
chrX	32505620	32505797	Gm5926 (-145007), Gm2799 (+227315)
chrX	36111938	36112054	Il13ra1 (-114)
chrX	36598128	36598277	Pgrmc1 (-3)
chrX	42018186	42018314	Thoc2 (-106349), Xiap (-75478)
chrX	48256729	48256897	Utp14a (-49)
chrX	56769936	56770050	Fhl1 (+38128), Mtap7d3 (+52333)
chrX	73716316	73716533	Bcap31 (-250), Abcd1 (-172)
chrX	74246473	74246629	Flna (+3269), Tktl1 (+69292)
chrX	77796547	77796714	Prkx (-353)
chrX	92796083	92796161	Arx (-490385), Mageb18 (-196550)
chrX	94122374	94122545	Zfx (+947)
chrX	100494205	100494327	Igbp1 (-25)
chrX	101419806	101419966	Zmym3 (+963)
chrX	108832790	108832900	Gm379 (-167954), Brwd3 (+1503)
chrX	109954564	109954730	Pou3f4 (-859743), Gm6377 (+757889)
chrX	118557397	118557554	Tgif2lx1 (-76747)
chrX	139543781	139543972	Rnf128 (-66743), D330045A20Rik (+63506)
chrX	140956730	140956909	Psmd10 (-131), Atg4a (-87)
chrX	142516532	142516654	Tmem164 (-165133), Acsl4 (-126058)
chrX	145417955	145418115	Lhfpl1 (-69085), Amot (+69604)
chrX	152327492	152327639	Tspyl2 (+14859), Kdm5c (+94337)
chrX	153139730	153139922	Rragb (-155)
chrX	153492409	153492579	Ubqln2 (-5738), Klf8 (+254746)
chrX	159255217	159255337	Rps6ka3 (-581)
chrX	162643606	162643823	Reps2 (-114)
chrX	163958606	163958783	Zrsr2 (-106)
chrX	165362891	165363033	Gemin8 (-807533), Glra2 (-35569)
chrX	166170274	166170463	Gemin8 (-126)
chrX	166291377	166291479	Gpm6b (-53264), Gemin8 (+120933)
chrX	166479674	166479876	Rab9 (+92)
chrX	167091936	167092136	Egfl6 (-506316), Tmsb4x (+117279)
chrX	168673785	168674005	Msl3 (+3)
chrY	12668865	12668986	Gm21379 (-19184), Gm21736 (+104814)
chrY	17381502	17381662	Rbm31y (-19179), Gm20781 (+105591)
chrY	17504117	17504329	Gm20831 (-370518), Rbm31y (+103462)
